# Supplementary material for: Candidate Gene for Kernel-Related Traits in Maize Revealed by a Combination of GWAS and Meta-QTL Analyses
Source: Plants (Basel). 2025 Mar 19;14(6):959. doi: 10.3390/plants14060959 (PMC11946461; doi:10.3390/plants14060959)
Supplement: Supplementary file 1 [file plants-14-00959-s001.zip]

Archive with 2 entries (2 files):
- Supplemental Figure.pdf
- Supplementary Table.xlsx
