# Supplementary material for: Candidate Gene for Kernel-Related Traits in Maize Revealed by a Combination of GWAS and Meta-QTL Analyses
Source: Plants (Basel). 2025 Mar 19;14(6):959. doi: 10.3390/plants14060959 (PMC11946461; doi:10.3390/plants14060959)
Supplement: Supplementary file 1 [file plants-14-00959-s001.zip › Supplementary Table.xlsx]

## Sheet: S1
Supplementary Table S1. Correlation analysis of maize grain traits.
Trait	Kernel length	Kernel width	Hundred kernel weight
Kernel length	1
Kernel width	.593**	1
Hundred kernel weight	.738**	.709**	1
Note :**. At the 0.01 scale (two-tailed), the correlation is significant.

## Sheet: S2
Supplementary Table S2. Significant SNPs of maize kernel traits.
Trait	SNPs	Chromosome	Position	P.value
HKW	chr1.s_41536273	1	41536273	2.39328e-09
HKW	chr1.s_45747417	1	45747417	6.93811e-10
HKW	chr2.s_218329593	2	218329593	1.606e-11
HKW	chr3.s_1222238	3	1222238	4.35347e-09
HKW	chr3.s_228033299	3	228033299	2.43603e-09
HKW	chr4.s_4758171	4	4758171	9.92518e-13
HKW	chr5.s_5928335	5	5928335	1.97014e-10
HKW	chr5.s_16083608	5	16083608	3.15609e-17
HKW	chr5.s_16804822	5	16804822	1.03639e-10
HKW	chr5.s_79010323	5	79010323	1.74402e-11
HKW	chr6.s_147537023	6	147537023	5.73373e-12
HKW	chr7.s_161996185	7	161996185	4.02299e-11
HKW	chr8.s_115831605	8	115831605	4.42657e-16
HKW	chr8.s_164076212	8	164076212	1.8755e-12
HKW	chr9.s_26609888	9	26609888	8.30341e-13
KW	chr2.s_124358765	2	124358765	1.00301e-10
KW	chr3.s_19266218	3	19266218	9.10698e-10
KW	chr3.s_220626790	3	220626790	1.05981e-10
KW	chr5.s_48094128	5	48094128	5.78802e-13
KW	chr6.s_129002593	6	129002593	2.06676e-09
KW	chr7.s_136924474	7	136924474	1.43641e-09
KW	chr8.s_151450056	8	151450056	3.27847e-09
KW	chr9.s_65992615	9	65992615	5.89559e-12
KW	chr9.s_150021078	9	150021078	2.36631e-09
KL	chr4.s_4123050	4	4123050	2.01361e-13
KL	chr4.s_171939233	4	171939233	3.75125e-10
KL	chr5.s_132954628	5	132954628	8.51329e-11
KL	chr8.s_134230000	8	134230000	1.74128e-10
KL	chr10.s_137194780	10	137194780	2.35444e-10

## Sheet: S3
Supplementary Table S3. Candidate genes within the SNP interval associated with maize kernel traits.
SNPs	Gene	Annotation
chr1.s_41536273	Zm00001d028637	NA
	Zm00001d028638	NA
	Zm00001d028639	heat shock cognate 70 kDa protein
	Zm00001d028640	hypothetical protein：zinc-binding in reverse transcriptase
chr1.s_45747417	Zm00001d028756	hypothetical protein：DNA polymerase III subunit gamma/tau
	Zm00001d028757	transcription factor bHLH140
	Zm00001d028758	NA
	Zm00001d028759	Pyruvate decarboxylase isozyme 3
chr2.s_218329593	Zm00001d006868	Aldolase-type TIM barrel family protein
	Zm00001d006869	NA
	Zm00001d006870	NA
	Zm00001d006871	40S ribosomal protein SA-like
	Zm00001d006872	krueppel-like factor
	Zm00001d006873	NA
	Zm00001d001021	NA
	Zm00001d006874	Encodes an F-box E3 ubiquitin ligase-coding gene that is involved in Arabidopsis salt and drought stress responses in an abscisic acid-dependent manner.
	Zm00001d006875	alt10 - alanine aminotransferase10
	Zm00001d006876	NA
	Zm00001d006877	Encodes a NAD-dependent formate dehydrogenase.
chr3.s_1222238	Zm00001d039294	Putative eukaryotic LigT
	Zm00001d039295	NA
	Zm00001d039296	Member of CKL gene family
chr3.s_228033299	Zm00001d044435	DUF679 domain membrane protein 7
	Zm00001d044436	Putative transcription elongation factor SPT5 homolog 1, partial
	Zm00001d044437	exocyst complex component SEC5A
	Zm00001d044438	Mitogen-activated protein kinase kinase 9
chr4.s_4758171	Zm00001d048738	aldehyde dehydrogenase31
	Zm00001d048739	Protein kinase superfamily protein
	Zm00001d048740	Leucine-rich repeat (LRR) family protein
	Zm00001d048741	Component of the outer NPC. Mutants show acquired osmotolerance. Important for ACQ)S nuclear translocation.
chr5.s_5928335	Zm00001d013175	NA
	Zm00001d013176	DNA-directed RNA polymerase subunit beta (DUF616)
	Zm00001d013177	Itga6 (Protein of unknown function, DUF547)
chr5.s_16083608	Zm00001d013641	NA
	Zm00001d013642	NA
	Zm00001d001517	NA
	Zm00001d013643	NA
	Zm00001d013644	5-methyltetrahydropteroyltriglutamate--homocysteine methyltransferase 1
	Zm00001d013645	protein FAR1-RELATED SEQUENCE 5
	Zm00001d013646	Ankyrin repeat family protein
	Zm00001d013647	dehydrin14
chr5.s_16804822	Zm00001d013664	5-nucleotidase / magnesium ion binding protein;
chr5.s_79010323	Zm00001d015200	Encodes a chloroplast localized protein that is involved in protein translocation and starch metabolism. PTST helps localize GBSS to the starch granules where GBSS functions in amylose biosynthesis.
	Zm00001d015201	nlp15 - NLP-transcription factor 15
	Zm00001d015202	Encodes an atypical receptor-like kinase protein with a predicted extracellular domain of six leucine-rich repeats and an intracellular serine-threonine kinase domain expressed throughout the developing root but whose kinase activity is not essential for its function in vivo. Regulates expression of GLABRA2, CAPRICE, WEREWOLF, and ENHANCER OF GLABRA3. Required for floral organ shape, the developm…
chr6.s_147537023	Zm00001d038092	RING/U-box superfamily protein
	Zm00001d038093	Encodes a homolog of the mammalian protein CstF77, a polyadenylation factor subunit. RNA 3′-end?processing factor of antisense FLC transcript. Mediates silencing of the floral repressor gene FLC. Member of CstF complex.
chr7.s_161996185	Zm00001d021741	eukaryotic translation initiation factor 4G
	Zm00001d021742	NA
chr8.s_115831605	Zm00001d010452	Encodes a CoA pyrophosphatase, also has ppGpp pyrophosphohydrolase and exhibits minor activity of NADH pyrophosphatase. Most strongly expressed in embryo cotyledon and hypocotyl, flower, and phloem of vascular tissue. Over-expression mutant had a bigger plant with wider rosette.
	Zm00001d010453	Mono-/di-acylglycerol lipase N-terminal
chr8.s_164076212	Zm00001d011889	hex9 - hexokinase9
	Zm00001d011890	cko3 - cytokinin oxidase 3
	Zm00001d011891	Encodes a protein with S-formylglutathione hydrolase activity.
	Zm00001d011892	Represses photomorphogenesis and induces skotomorphogenesis in the dark. Contains a ring finger zinc-binding motif, a coiled-coil domain, and several WD-40 repeats, similar to G-beta proteins. The C-terminus has homology to TAFII80, a subunit of the TFIID component of the RNA polymerase II of Drosophila. Nuclear localization in the dark and cytoplasmic in the light. The mRNA is cell-to-cell mobil…
chr9.s_26609888	Zm00001d045553	DNAJ heat shock N-terminal domain-containing protein
	Zm00001d045554	krp2 - kinesin-related protein2
	Zm00001d045555	fdad1 - false DAD1
	Zm00001d045556	membrane protein
	Zm00001d045557	similar to Arabidopsis cellulose synthase-like protein D3
chr2.s_124358765	Zm00001d041498	gras47 - GRAS-transcription factor 47)
chr3.s_19266218	Zm00001d039914	mtl8 - metallothionein8
chr3.s_220626790	Zm00001d044153	cyp10 - cytochrome P450 10
	Zm00001d044154	Encodes a protein with similarity to other cytochrome P450's and is a homolog of BAS1. Over expression causes a dwarf phenotype resembling brassinolide resistant mutants. Double mutant analysis of sob7/bas1 loss of function mutants suggests these genes have redundant functions in light responsiveness. SOB7 may function in metabolizing brassinolides. Expressed in leaf, root, stem and silique but e…
	Zm00001d044155	NA
chr5.s_48094128	Zm00001d014457	NA
chr6.s_129002593	Zm00001d037547	pox3 - guaiacol peroxidase3
	Zm00001d037548	NA
	Zm00001d037549	NA
chr7.s_136924474	Zm00001d020929	nucleolar protein gar2-like protein
	Zm00001d020930	NA
	Zm00001d020931	pgl40 - polygalacturonase40
chr8.s_151450056	Zm00001d011471	ATP/ADP transporter
	Zm00001d011472	NA
chr9.s_65992615	Zm00001d046136	NA
chr9.s_150021078	Zm00001d048093	NA
	Zm00001d048094	NA
	Zm00001d048095	Encodes a predicted protein with 30% identity with MER3/RCK. Similar to yast Brr2p DEAD/DExH box ATP-dependent RNA helicase.
chr4.s_4123050	Zm00001d026723	NA
	Zm00001d048715	pex2 - pollen extensin-like2
	Zm00001d026724	NA
	Zm00001d026725	NA
	Zm00001d048716	ralf8 - rapid alkalinization factor8
	Zm00001d048717	Encodes a plastid-localized ribosome release factor 1 that is essential in chloroplast development. Pale green, albino mutant seedlings arrest early in seedling development.
	Zm00001d048718	nl4 - narrow leaf4
chr4.s_171939233	Zm00001d051840	Encodes an RNA helicase that may be a component of the Exon Junction Complex. Subcellular localization is modulated by stress. Under normal conditions it is localized to the nuceloplasm but under hyopoxic conditions it localizes to the nucleolus and splicing speckles.
	Zm00001d051841	NA
	Zm00001d051842	Zn-dependent hydrolase, including glyoxylase
	Zm00001d051843	Oligopeptide transporter 5
chr5.s_132954628	Zm00001d015940	gamma carbonic anhydrase 2
	Zm00001d015941	Guanylate-binding family protein, partial
	Zm00001d015942	NA
	Zm00001d015943	NA
chr8.s_134230000	Zm00001d010939	NA
chr10.s_137194780	Zm00001d026053	Putative RING zinc finger domain superfamily protein
	Zm00001d026054	NA
	Zm00001d026055	transferring glycosyl group transferase (DUF604)

## Sheet: S4
Supplementary Table S4. Expression data of candidate region genes in grain organization and developmental stages.
gene_name	chromosome	start	B73_16DAP_Embryo	B73_18DAP_Embryo	B73_20DAP_Embryo	B73_22DAP_Embryo	B73_24DAP_Embryo	B73_12DAP_Endopsperm	B73_16DAP_Endosperm	B73_18DAP_Endosperm	B73_20DAP_Endosperm	B73_22DAP_Endosperm	B73_24DAP_Endosperm	B73_10DAP_Whole_seed	B73_12DAP_Whole_seed	B73_14DAP_Whole_seed	B73_18DAP_Whole_Seed	B73_2DAP_Whole_seed	B73_20DAP_Whole_Seed	B73_22DAP_Whole_Seed	B73_24DAP_Whole_Seed	B73_4DAP_Whole_Seed	B73_6DAP_Whole_seed	B73_8DAP_Whole_seed	B73_R1_Anthers	B73_R1_Pre_pollination_cob	B73_R1_Silks	B73_V18_Immature_cob	run_6_8_mm_from_tip_of_ear_primordium	run_2_4_mm_from_tip_of_ear_primordium
Zm00001d028639	1	41569484	0	0	0	0	0	0	0	0	0	0	0	0.2	0.1	0	0	0.3	0	0	0	0.3	0.2	0.3	0.4	0.4	0	0	0.2	0.1
Zm00001d028640	1	41576807	0	0	0.1	0.1	0.1	0	0	0	0	0	0	0.1	0.1	0	0	0	0	0	0	0	0	0	0	0	0	0	0.1	0.1
Zm00001d028756	1	45718251	0.1	0	0	0	0	0	0.1	0	0	0	0	0.7	0.4	0.1	0	1.4	0	0	0	1.2	0.8	1	6.9	1.6	1.5	0.1	0.2	0.1
Zm00001d028757	1	45718296	4.1	5.6	6.6	5.2	5.6	0	3.8	4.8	3.1	2.5	2.9	4.4	5.6	6.5	4.9	5	3.7	3.3	4.2	5.9	3.4	4.2	3.1	6.2	3.7	6.2	15.5	14.3
Zm00001d028759	1	45724685	61	52.2	71	90.3	99.2	0	15.2	14.4	8.8	8.4	9.9	35.7	41.5	33.8	21.4	15.1	16.3	20.3	22.8	19.3	24.4	25	3.7	17.4	19.8	10.2	11.8	6.3
Zm00001d026053	10	137213193	0.7	0.2	0	0	0	0	2.3	0.4	0	0	0.1	0.1	0.1	0.1	0.1	0.1	0	0	0.1	0	0	0	2.1	0	0	0	2	1.9
Zm00001d026055	10	137223044	13	5.2	2.8	2.9	2.7	0	0.7	0.4	0.2	0.2	0.2	1	0.7	0.4	0.6	2	0.4	0.4	0.5	1.5	1.4	1.1	0.6	0.9	0.6	0.5	6.5	6
Zm00001d006868	2	218291718	14.3	8.3	8.9	10.6	10.3	0	2.2	2.1	1.4	1.5	1.2	11.6	8.4	4.1	5.2	7	4	5.6	4.8	7.8	8.1	9.9	7.5	6.7	5.1	6.4	18.8	16.3
Zm00001d006871	2	218309398	199	170.2	143.6	127.3	150.7	0	151.2	90.8	52.7	39.4	33.8	97.3	157.1	170.7	82	77.4	62.4	53	50.3	65.3	45.9	61.3	11.8	92.8	47.3	66.3	194.1	238
Zm00001d006872	2	218312220	3.3	4.6	5.3	5.8	6.4	0	2.3	2.6	2.8	3	3	4.8	4.5	5.7	3.1	7	3	3.4	3.5	5.7	5.8	6.3	2.3	6.9	5	6.1	15.7	12.3
Zm00001d006873	2	218316852	0.1	0	0	0	0	0	0	0.1	0	0	0	0	0	0	0.1	0.2	0	0	0	0	0	0	0	0	0	0	0.7	1.8
Zm00001d006874	2	218323951	0.7	0.1	0.1	0.1	0.1	0	0	0.1	0	0	0	0.1	0.1	0	0.1	0.3	0	0	0	0.1	0	0	0	0.1	0	0	2.7	3
Zm00001d006875	2	218327505	1.4	2.5	3.5	3.1	3.4	0	0	0	0	0	0	0	0	0.1	0.1	0	0.3	0.2	0.4	0	0	0	0	0	0	0.1	0.2	0
Zm00001d006877	2	218344704	2.3	2.7	4.1	3.8	4.7	0	11	8.1	5.6	5	4.4	4	8.5	10.5	7.2	3.3	5.3	5.3	4.9	3.2	3.2	3.5	1.1	2.9	3.3	3.3	4.1	3.5
Zm00001d039294	3	1171066	3.6	5.6	6.8	8.6	8.6	0	2.8	4.1	2.7	2.6	1.9	10	8.6	5.2	4.8	8.8	4	4.5	3.8	9.4	11.3	11	4.5	9.4	6.2	10.1	13.8	12.7
Zm00001d039295	3	1201798	0.1	0.1	0.1	0.3	0.1	0	0	0	0	0	0	0.1	0.1	0	0.1	0.1	0	0	0	0.1	0.1	0.1	0	0.1	0	0	0.1	0.1
Zm00001d039296	3	1205141	3.4	7.4	8.7	10.3	10.6	0	4.8	7	6.7	8.1	7.6	11.9	12.4	9.1	8.9	9.2	7.6	8.8	8.4	9.9	15	12.5	9.4	8	11.4	9	19.5	19.5
Zm00001d039914	3	19237764	234.7	92.4	87.8	121.4	287.8	0	37.4	23.9	11.4	6.2	14.9	335.2	198.6	101.8	89.5	473.3	58.9	57.9	64.5	526.1	547.3	384.3	349.6	382.9	6.6	179.1	687.2	320.3
Zm00001d041498	3	124367636	0	0	0	0	0	0	0	0	0	0	0	0	0	0	0	0	0	0	0	0	0	0	0	0	0	0	0.1	0
Zm00001d044153	3	220577774	0	0.1	0	0	0	0	0	0	0	0	0	0.3	0.1	0	0	1.5	0	0	0	1	0.5	0.5	0.3	1.3	0.4	0.2	10.1	8
Zm00001d044154	3	220592188	0	0	0	0	0	0	0	0	0	0	0	0	0	0	0	0	0	0	0	0	0	0	0	0.1	0	0	0	0
Zm00001d044435	3	228026403	0	0	0	0	0	0	0.1	0	0	0	0	0.1	0.1	0.1	0	0	0	0	0.1	0	0	0	0	0	0	0	0	0
Zm00001d044436	3	228053712	0.2	0.3	0.2	0.4	0.2	0	0	0.1	0.6	0.5	0.6	0.7	0.7	0.2	0.3	0.4	0.2	0.2	0.2	0.5	0.4	0.4	0.4	0.2	0.1	0.3	0.3	0.1
Zm00001d044437	3	228054270	0.2	0.3	0.3	0.3	0.2	0	0.3	0.4	0.4	0.4	0.2	0.5	0.9	0.5	0.5	0.4	0.4	0.4	0.3	0.4	0.7	0.7	0.2	0.3	0.3	0.9	1.8	1.1
Zm00001d048715	4	4114481	0.1	0.1	0.3	0.2	0.2	0	0	0	0	0	0	0	0	0	0	0.4	0	0	0	0.3	0	0	329.2	0.1	0.2	0	0	0
Zm00001d048717	4	4146610	2.1	2.1	2.8	1.4	2.8	0	4.2	3.2	3.8	3	3.7	4	1.9	4.2	3.7	4.6	4.2	2.6	3.6	5.3	3.2	3.9	9.7	5.6	10.2	2.8	5.7	4.7
Zm00001d048718	4	4153365	8.2	5.6	6.6	7	6.4	0	0.1	0.2	0.1	0.2	0.2	1.5	1.2	0.3	0.5	16.5	0.7	0.7	0.7	10.7	9.4	3.9	0.4	20.8	0.7	20.4	47.9	44.4
Zm00001d048738	4	4760731	2.1	2.7	2.2	2.4	2.2	0	1.8	2.1	1.7	1.4	1.3	2	3.3	3	2.2	2	2.1	1.7	1.9	2.3	2.3	2.3	1.6	2.6	1.5	3.3	3.3	3.2
Zm00001d048739	4	4786054	0	0	0	0	0	0	0	0	0	0	0	0	0	0	0	0	0	0	0	0	0	0	1.3	0	0	0	0	0
Zm00001d048740	4	4792533	2.7	0.5	0	0	0.2	0	0.1	0.1	0	0	0	0	0	0	0	0.9	0	0	0	0.1	0.1	0	0.1	0.1	0	0	2.2	2.6
Zm00001d048741	4	4796507	23.3	31.1	35.2	33.8	27.6	0	8	11.9	8.7	6.8	6.1	20.9	15.8	16.2	12.7	31.6	10.1	10.8	9.2	30.2	21	23.7	6.3	33.8	18.8	41.4	96.4	104.7
Zm00001d051840	4	171940831	49.4	46.8	36.7	28.6	25	0	26	18.8	18.3	10.9	12.8	40.1	37.5	34.7	23.6	54.5	16.7	13.5	13.3	55.4	39.1	45.1	37.5	60.9	76	38.1	42.8	48
Zm00001d051841	4	171944564	0.4	0.1	0	0.2	0.3	0	0.2	0	0.2	0.3	0	0.5	0	0.7	0.1	0.4	0.2	0.2	0.4	0.6	0.1	0.2	1.1	0.3	0.5	0	0.5	0.2
Zm00001d051842	4	171960302	2.9	3.3	3.3	3.6	4.2	0	0.1	0.1	0.1	0.1	0.1	2.6	1.2	1.2	0.5	2.6	0.5	0.7	0.6	2.5	3.2	3	2.8	2	1.2	2	4.6	3.4
Zm00001d051843	4	171965697	0	0	0	0	0	0	0	0	0	0	0	0	0	0	0	0	0	0	0	0	0	0	7.4	0	0	0	0	0
Zm00001d013175	5	5935831	0	0	0	0	0	0	0	0	0	0	0	0	0	0	0	0.1	0	0	0	0	0	0	0	0	0	0	0	0.1
Zm00001d013176	5	5958612	4.9	4.9	5.1	4.5	3.2	0	8.7	9.1	8.5	8.6	8.1	6.3	9.6	9.8	8.3	7.6	6.8	7.2	6.5	6.2	7.9	5.8	0.8	6.1	1.8	12.2	11	10.6
Zm00001d013177	5	5976767	0.8	0.8	0.8	1	0.9	0	0	0.1	0	0	0.1	0.8	0.2	0.1	0.1	1.7	0.1	0.2	0.2	1.8	3	1.3	0.3	1.3	0.2	2.8	9.4	9.3
Zm00001d013641	5	16047468	0	0	0	0	0	0	0	0	0	0	0	0	0	0	0	0.3	0	0	0	0.3	0.2	0	0	0.7	0.2	0.1	0.4	0.5
Zm00001d013642	5	16101000	38	13.2	8	9.2	11.4	0	71.1	15.6	11.8	11.3	10.9	10.7	12.1	14.8	18.2	7.5	10.6	12.6	14.2	6.6	6.2	6	2.7	6.1	2.5	4.3	29.8	34.3
Zm00001d013643	5	16103881	0.2	0.1	0	0.1	0.1	0	0.3	0.1	0.1	0.2	0.1	0.2	0.1	0.2	0.1	0.7	0.2	0.3	0.2	0.5	0.2	0.3	0.1	1.3	0.4	0.1	0.5	0.5
Zm00001d013644	5	16104795	25.7	28.9	36.3	27.1	25.6	0	39.7	46.9	45.9	42.7	27.6	156.8	106.8	78.3	60.2	70.7	44.5	46.9	34.6	97.8	99.7	134.1	97.3	53.6	25.8	21.1	17.5	22.5
Zm00001d013645	5	16113718	8.1	5.9	6.3	6.7	5.3	0	2.2	1.9	2.1	1.9	2	3.7	3.2	2	2.9	3.9	2.2	2.2	2.4	4.9	3.3	3.5	7	4.4	2.9	10.2	9.9	11.5
Zm00001d013647	5	16131695	0.1	0	0	0	0.1	0	0	0	0.2	0.1	0	0	0.1	0	0.1	1.5	0.1	0.1	0	1.2	0.2	0	1250.9	1.1	1.8	0.1	0.4	0.2
Zm00001d013664	5	16766846	13.3	9.8	10.7	9.7	9.4	0	18.7	15.9	12.6	10.4	9.2	11.3	16.3	17.4	14.5	9.7	12.3	9.2	9.6	9.8	8.7	9.7	5.2	9.8	6.5	14.2	19.3	17.9
Zm00001d015200	5	78979001	2.6	3	3.7	3.2	3.4	0	36.7	27.3	44.8	50.2	55.2	3.3	3.5	9.5	22.1	3.8	28.3	29.9	36.6	4.4	3.7	3.4	5.1	3.7	4.5	3.2	9.8	7.5
Zm00001d015201	5	78984402	5.5	1.5	0.6	0.4	1	0	1.6	0.3	0.3	0.3	0.3	1	0.8	0.6	0.4	1	0.3	0.2	0.3	1.1	0.6	0.7	0.2	1.2	1.1	0.4	7.1	3.6
Zm00001d015202	5	79027844	0	0	0	0	0	0	0	0	0	0	0	0.2	0.1	0	0	0.1	0	0	0	0.1	0.2	0.1	0.1	0	0.1	0	0	0
Zm00001d015940	5	132980009	0.2	0.1	0	0	0	0	0.2	0.1	0	0.1	0	0	0	0.1	0	0	0.1	0	0	0	0.1	0	0	0	0	0	0.1	0.1
Zm00001d015941	5	132982333	0	0	0.2	0	0	0	0	0	0	0	0	0.1	0.1	0	0	0.1	0	0.1	0.2	0	0	0	0.1	0	0	0	0.2	0
Zm00001d015942	5	132983723	0	0.1	0	0.1	0	0	0.1	0	0.1	0	0	0.1	0	0	0	0	0	0	0	0.1	0	0	0	0	0	0	0	0
Zm00001d037547	6	128952506	0	0	0	0.1	0.1	0	0	0	0	0	0	0.3	0.3	0.1	0	0	0	0	0	0	0.2	0.1	0.3	0	0	0	0.5	0.2
Zm00001d038092	6	147483399	10.8	10.8	10.6	9.2	10	0	3.5	3.6	2.8	2.4	2.4	11.8	9.3	7	4.1	20.5	3.7	3.6	3.5	24	18.9	16.3	1.7	20	14.9	14.1	22.7	25.4
Zm00001d038093	6	147577082	4.1	4.7	7.1	6.3	5.2	0	4.7	5	5.1	3.9	2.7	7.8	6	5.2	5.5	7.8	5.5	4.4	3.5	7.8	6.8	7.9	4.2	8.1	6.2	7.6	9.4	9.3
Zm00001d020929	7	136898721	1.8	2.7	2.9	2.7	3	0	0.2	0.5	0.1	0.2	0.1	13	5.3	2.2	1.3	15.2	1.1	1	0.7	13.8	17.1	15.4	0.8	11.7	11.1	7.5	11.3	7.7
Zm00001d020930	7	136911485	146.8	38.3	33.8	32.8	34.6	0	38.1	13.1	4.8	6.4	4.8	17.3	18	17.2	13.4	21.6	8.1	8.7	9.1	17.8	19.5	13.4	11.1	22	12.7	17.7	98.9	103.8
Zm00001d020931	7	136913647	1.1	1.2	1.5	1.4	1.4	0	4.2	2.2	1.7	1.2	0.9	6.1	4.3	3.3	2.6	3.3	1.8	1.6	1.2	3.7	7.4	5.6	2.6	3	7	3.2	2.9	3.1
Zm00001d021741	7	161990892	28.3	37.9	47.8	38	29.5	0	29.2	37.4	28.6	28.5	34.4	31.6	35	43.7	36.3	34	27.8	29.4	33.7	36.8	26.7	31.4	20.8	39.6	29.3	50.8	43.6	49.8
Zm00001d021742	7	162004080	0.1	0	0	0	0	0	0	0	0	0	0	0	0	0	0	0	0	0	0	0	0	0	0	0	0	0	0	0
Zm00001d010452	8	115783056	1.7	2.5	2.9	3.1	2.5	0	4.3	2.6	2.7	2.6	1.6	11.5	8	4.1	4.1	3.2	3.5	3.9	2.3	4.3	8.3	9.8	7.1	2.5	16.2	2.9	6	5.4
Zm00001d010453	8	115881589	0	0	0	0	0	0	0	0	0.1	0	0	0	0.1	0	0	0.2	0	0	0	0.1	0.1	0	0	0.2	0	0.2	0.4	0.3
Zm00001d010939	8	134232723	0	0	0	0	0	0	0	0	0	0	0	0	0	0	0	0	0	0	0	0	0	0	2	0	0	0	0	0
Zm00001d011471	8	151422855	28.7	26.8	31	27.8	24.7	0	2.5	4.6	2.1	1.7	2	6.6	7.7	6.3	6.4	10.3	6.6	7.5	6.3	8.3	5	6	4.8	11.6	8.5	10	13.8	15.4
Zm00001d011889	8	164038137	12.5	8.6	6.2	5.3	5.6	0	4.7	4.6	3.7	5.1	2.4	8	10.6	7.4	5.4	14.9	4.5	5.5	2.8	12.9	7.6	7.1	16.8	12.1	14.8	6.9	10.5	8.4
Zm00001d011890	8	164045195	0.2	0.2	0.1	0.1	0.2	0	0.2	0.3	0.4	0.3	0.3	0.2	0.3	0.3	0.3	0.3	0.4	0.4	0.3	0.2	0.4	0.3	0.2	0.3	5.5	0.2	0.9	1.4
Zm00001d011891	8	164106171	58.5	52.1	48.9	52.6	59.3	0	42	36.4	25.8	20.9	20.2	46.8	54.1	54.3	39	48.2	29.4	29.4	29.3	48.4	41.3	47.3	12.5	51.5	43.1	49.2	103.3	95.9
Zm00001d011892	8	164115327	0	0	0	0	0	0	0	0	0	0.1	0	0	0	0	0	0	0	0	0	0	0	0	0	0	0	0	0	0
Zm00001d045553	9	26602228	6.7	2.1	2	1.8	1.7	0	3.2	1.6	0.8	1.2	0.5	2.1	3.2	3	1.8	1.8	1.3	1.6	1	1.5	1.8	1.4	0.4	2	0.7	2.1	2.5	2.5
Zm00001d045554	9	26632900	19.5	25	24.1	22	7.7	0	0.3	1	0.2	0.2	0.1	5.3	7.3	3.4	2.1	12.7	1.7	2.6	1.4	8.6	5.3	4.2	1.5	14	0.5	31.1	50.5	61.2
Zm00001d045555	9	26647373	44.6	75.9	65.5	61	60.5	0	72.2	86.2	74.3	58.5	54.8	90.2	92.2	109.1	82.2	87.7	70.5	60.5	52.5	81.1	83.1	94.2	27.2	75	73.8	55	115.5	117.2
Zm00001d045556	9	26649859	12	9	10.1	10.3	13.4	0	9.9	5.7	6.5	4.8	6.5	5.7	6.3	7	6.3	7	5.5	5	6.5	7.5	5.1	6.5	4.8	8	9.4	7	31.6	32.2
Zm00001d045557	9	26655928	23.1	22.9	19	16.4	12.2	0	27.4	21.7	17.1	14.7	13.4	27.7	24.4	25.9	23.3	26.7	15.8	15.2	13.7	28.5	25.7	27.1	14.4	22.3	27.6	15.2	22	22.6
Zm00001d046136	9	65971323	13.1	9.4	10.8	13	14.9	0	10.9	9.4	2.6	1.8	1.1	98.1	49.2	21.9	13.9	33.3	10	7	4.4	49.1	92.6	101.8	6	18	71.7	3.6	10.8	11.4
Zm00001d048093	9	149979853	0.4	0.5	0.7	0.8	0.8	0	0.2	0.2	0.1	0.1	0.1	0.6	0.4	0.3	0.3	0.9	0.1	0.2	0.2	1.2	0.8	0.9	0.4	1.3	1	3.8	9.5	8.4
Zm00001d048094	9	149981644	2	1.1	1	2.1	1.9	0	0.3	0.3	0.1	0.3	0.1	1.5	0.9	0.6	0.5	1.6	0.3	0.4	0.2	2	1.5	1.3	0.6	2.6	1.2	5.7	1.3	0.8
Zm00001d048095	9	150056161	4.8	9.2	12.5	14.2	13.4	0	4.4	8.4	8.2	8.9	9.4	13.8	12.2	8.5	8.7	13.6	8.4	10.3	10.5	13.8	14	13.9	13.2	14.1	10.1	21	23.8	24.8

## Sheet: S5
Supplement Table S5. Collection of initial QTL.
Trait	Parents of population	Population type	Population size	Number of QTL	Reference
HKW, KL, KW	B73 × By804	F2:3	450	29	Song, X. [60]
HKW	Zong3 × 87-1	F2:3	266	1	Yan et al. [61]
HKW	Yuyu22	RIL	221	2	Lu et al. [62]
HKW	Huang C × Xu178	F2:3	203	9	Liu et al. [63]
HKW	Dan232 × N04	BC2F2	220	3	Li et al. [64]
HKW	Dan232 × N04	F2:3	259	3	Li et al. [64]
HKW	Ye478 × Dan340	F2:3	500	4	Yang, X. [65]
HKW	Huang C × Xu178	F7	151	2	Xie et al. [66]
HKW, KL, KW	Ai2003 × Ji257	F2:3	255	9	Shi, Y. [67]
HKW	Qi319 × Mo17	F2:3	166	3	Zheng et al. [68]
HKW	8984 × GY220	F2:3	284	4	Li et al. [69]
HKW	8622 × GY220	F2:3	265	1	Li et al. [69]
KL, KW	Nongdan 5 × Gaoyou 1	DH	79	6	Zhang et al. [70]
KL, KW	Qi319 × Huangzaosi	F2:3	226	5	Li et al. [71]
HKW	8984 × GY220	F2:3	284	8	Li, X. [72]
HKW	Yu 82 × Yu 87-1	F2:3	254	8	Zhang, J. [73]
HKW	Ji846 × Ye3189	F7	280	3	Li, T. [74]
HKW, KL, KW	Qi319 × Huangzaosi	F2:3	230	6	Peng et al. [75]
KL	Ye478 × Huangzaosi	F2:3	235	2	Peng et al. [75]
HKW	Nongxi100 × Nongxi531	BC2F2	95	2	Hu et al. [76]
HKW	5003(107) × 178	F2:3	210	9	Li et al. [77]
HKW, KL, KW	Qi319 × Huangzaosi	F2:3	230	4	Peng et al. [78]
HKW, KL	Ye478 × Huangzaosi	F2:3	235	2	Peng et al. [78]
HKW	Ye478 × QB80	BC4F2	61	4	Zhao et al. [79]
HKW	Ye478 × Qi319	BC4F2	72	2	Zhao et al. [79]
HKW	8622 × GY220	RIL	263	35	Yang, G. [80]
HKW, KL, KW	178 × Zheng58	F2:3	176	4	Cheng et al. [81]
HKW	Dan232 × N04	RIL	258	10	Li et al. [82]
HKW	Zheng58 × Chang7-2	F2:3	231	5	Guo et al. [83]
HKW	BH20 × BH30	F2:3	264	2	Choe et al. [84]
HKW	Z3 × 87- 1	F8	104	2	Liu et al. [85]
HKW	BT-1 × N6	F2:3	250	1	Li, Z. [86]
HKW	8984 × GY220	F7:8	282	12	Yang et al. [87]
HKW	8622 × GY220	F7:8	263	25	Yang et al. [87]
KL	Nongdan 5 × Gaoyou 1	DH	164	6	Zhu, L. [11]
KW	Nongxi531 × SIL8	F2:3	200	5	Cao et al. [88]
KL, KW	276/72//A188/Jiao51	F2	277	30	Huang, R. [89]
HKW	Zheng22 × Dan599	F2:3	173	7	Feng, P. [90]
HKW	Zheng58/PH6WC/Yu87-1/Zi330	F2:3	228	15	Liu, P. [91]
HKW, KL, KW	MeiC × V671	F2:3	270	51	Liu, Y. [92]
HKW, KL, KW	Si287 × Si144	F2:3	187	10	Sun, T. [93]
HKW, KL, KW	HuangC × Xu178	F2	243	29	Zhang et al. [94]
HKW, KL, KW	V671 × Mc	F2:3	270	51	Liu et al. [95]
HKW, KL, KW	Zong3 × 87-1	F9:10	294	17	Bai, G. [96]
HKW, KW	B73 × SICAU1212	F2:3	238	3	Yang, C. [97]
HKW	178 × 9782	RIL	262	3	Ren et al. [98]
KW	X178 × P53	F7	498	1	Yin, Z. [99]
HKW	1132 × 751	F2:3	342	2	Yu et al. [100]
HKW, KL, KW	B73 × SICAU1212	F2	231	4	Yang et al. [101]
HKW, KW	SICAU1212 × B73	RIL	253	5	Yang et al. [5]
HKW, KL, KW	D276/D72//A188/Jiao51	RIL	277	13	Chen et al. [102]
HKW, KL, KW	LH8012 × 13218048	F2:3	207	20	Wei, R. [103]
HKW, KL, KW	Mo17 × Zi330	RIL	187	5	Zhang, Z. [104]
HKW, KL, KW	Mo17 × E28	RIL	189	6	Zhang, Z. [104]
HKW, KL, KW	Ye107 × Huangzaosi	RIL	152	8	Zhang, Z. [104]
HKW, KL	Ye478 × Dan340	RIL	141	2	Zhang, Z. [104]
HKW, KL, KW	PH6WC × PH4CV	RIL	156	5	Zhang, Z. [104]
HKW, KL, KW	Zheng58 × Chang7-2	RIL	179	3	Zhang, Z. [104]
HKW, KL, KW	Jun9058 × Jun928	RIL	170	4	Zhang, Z. [104]
HKW	Xu178 × HuangC	IF2	243	57	Zhang, Z. [104]
HKW	178 × P53	RIL	498	20	Pan et al. [105]
HKW, KL, KW	PH6WC × PH4CV	DH	240	47	Shi et al. [106]
HKW, KL, KW	178 × K12	F7	150	22	Lan et al. [107]
HKW	Mo17 × KW7	RIL	80	1	Ramekar et al. [108]
HKW	Y1648 × Y2348	F2:3	180	1	Tian, B. [109]
HKW, KL, KW	Mo17 × Huangzaosi	F2:3	155	13	Zhao, Q. [110]
HKW, KL, KW	Qi319 × Huangzaosi	F2:3	161	23	Zhao, Q. [110]
HKW, KL, KW	Zheng58 × D863F	RIL	241	14	Wang et al. [111]
HKW, KL, KW	082 × Ye107	F2:3	180	21	Jiang et al. [112]
HKW, KL, KW	HL-1 × HL-4	BC2F7	168	14	Zheng et al. [113]
Reference
60. Song, X. Identification of QTL for kernel oil content and analysis of related treits in maize. PhD of Thesis, China Agricultural University, Beijing, China, 2003.
61. Yan, J.; Tang, H.; Huang, Y.; Zheng, Y.; Li, J. Quantitative trait loci mapping and epistatic analysis for grain yield and yield components using molecular markers with an elite maize hybrid. Euphytica 2006, 149, 121–131.
62. Lu, G.; Tang, J.; Yan, J.; Ma, X.; Li, J.; Chen, S.; Ma, J.; Liu, Z.; E, L.; Zhang, Y.; et al. Quantitative Trait Loci Mapping of Maize Yield and Its Components Under Different Water Treatments at Flowering Time. J. Integr. Plant Biol. 2006, 48, 1233-1243.
63. Liu, Z.; Tang, J.; Wei, X.; Wang, C.; Tian, G.; Hu, Y.; Chen, W. QTL Mapping of Ear Traits under Low and High Nitrogen Conditions in Maize. Sci. Agric. Sin. 2007, 11, 2409-2417.
64. Li, Y.; Niu, S.; Dong, Y.; Cui, D.; Wang, Y.; Liu, Y.; Wei, M. Identification of trait-improving quantitative trait loci for grain yield components from a dent corn inbred line in an advanced backcross BC2F2 population and comparison with its F2:3 population in popcorn. Theor. Appl. Genet. 2007, 115, 129-140.
65. Yang, X. Mapping of Quantitative Trait Loci (QTL) and Genetic Effect for Important Traits with an Elite Maize Hybrid. Master of Thesis, Xinjiang Agricultural University, Urumchi, China, 2008.
66. Xie, H.; Feng, X.; Wu, X.; Wang, S.; Yuan, Y.; Zhang, Z.; Yuan, L.; Hu, Y. QTL Analysis for Ear Traits in Maize Using Molecular Markers. J. Henan Agric. Univ. 2008, 2, 145-149.
67. Shi, Y. Genetic Diversity Analysis of Improtant Inbred lines and QTLs Identification on Yield-related Traits in Maize. PhD of Thesis, Chinese Academy of Agricultural Sciences, Beijing, China, 2008.
68. Zheng, H.; Wu, A.; Zheng, C.; Wang, Y.; Cai, R.; Shen, X.; Xu, R.; Liu, P.; Kong, L.; Dong, S. QTL mapping of maize (Zea mays) stay-green traits and their relationship to yield. Plant Breeding. 2009, 128, 54-62.
69. Li, Y.; Li, X.; Li, J.; Fu, J.; Wang, Y.; Wei, M.; Dent corn genetic background influences QTL detection for grain yield and yield components in high-oil maize. Euphytica 2009, 169, 273-284.
70. Zhang, J.; Liu, Z.; Zhu, L.; Huang, Y.; Cheng, J.; Gao, H.; Zhao, Y. QTL mapping for ear traits under different densities using DH population of maize. J. Hebei Agric. Univ. 2009, 32, 1-6+17.
71. Li, Y.; Wang, Y.; Shi, Y.; Song, Y.; Wang, T.; Li, Y. Correlation Analysis and QTL Mapping for Traits of Kernel Structure and Yield Components in Maize. Sci. Agric. Sin. 2009, 42, 408-418.
72. Li, X. Analysis of QTL for ear-kernel characters and the genetic correlation between grain weight and kernel nutritional characters using two connected F2:3 populations in maize. Master of Thesis, Henan Agricultural University, Zhengzhou, China, 2008.
73. Zhang, J. QTL Mapping and Analysis on Plant Architectures and Yield Related Traits in Maize. Master of Thesis, Henan Agricultural University, Zhengzhou, China, 2010.
74. Li, T. Phenotype analysis and QTL location of yield related characters in RILs population of maize. Master of Thesis, Northeast Agricultural University, Harbin, China, 2010.
75. Peng, B.; Wang, Y.; Li, Y.; Liu, C.; Liu, Z.; Wang, D.; Tan, W.; Zhang, Y.; Sun, B.; Shi, Y.; et al. QTL Analysis for Yield Components and Kernel-Related Traits in Maize under Different Water Regimes. Acta Agron. Sin. 2010, 36, 1832-1842.
76. Hu, L.; Liu, J.; Guo, J.; Zhao, Y.; Zhu, L.; Song, Z.; Cheng, J. QTL Analysis of Ear Traits Based on BC2F2 Population in Maize (Zea may L.). Acta Agric. Bor Sin. 2010, 25, 73-77.
77. Li, M.; Guo, X.; Zhang, M.; Wang, X.; Zhang, G.; Tian, Y.; Wang, Z. Mapping QTLs for grain yield and yield components under high and low phosphorus treatments in maize (Zea mays L.). Plant Sci. 2010, 178, 454-462.
78. Peng, B.; Li, Y.; Wang, Y.;Liu, C.; Liu, Z.; Tan, W.; Zhang, Y.; Wang, D.; Shi, Y.; Sun, B.; et al. QTL analysis for yield components and kernel-related traits in maize across multi-environments. Theor. Appl. Genet. 2011, 122, 1305–1320.
79. Zhao, P.; Liu, R.; Li, C.; Xing, X.; Cao, X.; Tao, Y.; Zhang, Z. QTL Mapping for Grain Yield Associated Traits Using Ye478 Introgression Lines in Maize. Sci. Agric. Sin. 2011, 44, 3508-3519.
80. Yang, G. Construction of Genetic Map and QTL Analysis for Main TraitsUsing Two Connected RIL populations in Maize. PhD of Thesis, Henan Agricultural University, Zhengzhou, China, 2011.
81. Cheng, Z.; Li, P.; Liu, Y.; Ji, D.; Zhao, Y.; Zhu, L.; Huang, Y.; Cheng, J. Correlation Analysis and QTL Mapping for Kernel Traits and Zinc, Iron Content in Maize. Acta Agric. Bor Sin. 2011, 26, 6-11.
82. Li J.; Zhang Z.; Li Y.; Wang Q.; Zhou Y. QTL consistency and meta-analysis for grain yield components in three generations in maize. Theor. Appl. Genet. 2011, 122, 771-782.
83. Guo, J.; Chen, Z.; Liu, Z.; Wang, B.; Song, W.; Li, W.; Chen, J.; Dai, J.; Lai, J.; Identification of genetic factors affecting plant density response through QTL mapping of yield component traits in maize (Zea mays L.). Euphytica 2011, 182, 409-422.
84. Choe, E.; Rocheford, T. Genetic and QTL analysis of pericarp thickness and ear architecture traits of Korean waxy corn germplasm. Euphytica 2012, 183, 243-260.
85. Liu, J.; Mi, G.; Cheng, F. QTL Mapping of Ear Traits in Maize Grown under Two Nitrogen Applications. J. Maize Sci. 2011, 19, 17-20+25.
86. Li, Z. QTL Mapping for Flowering time , Plant-type and Yield components Using Two Related Populations in Maize. PhD of Thesis, Henan Agricultural University, Zhengzhou, China, 2010.
87. Yang, G.; Li, Y.; Wang, Q.; Zhou, Y.; Zhou, Q.; Shen, B.; Zhang, F.; Liang, X. Detection and integration of quantitative trait loci for grain yield components and oil content in two connected recombinant inbred line populations of high-oil maize. Mol. Breeding. 2012, 29, 313-333.
11. Zhu, L. QTL Mapping for Plant Type, Ear Traits and Genetic Analysis of a Male Sterile Line in Maize (Zea mays L.). PhD of Thesis, Agricultural University of Hebei, Baoding, China, 2012.
88. Cao, X.; Zhai, L.; Liu, R.; Tao, y.; Zhang, Z. QTL mapping of eight yield-relative traits in maize. J. Hebei Agric. Univ. 2012, 35, 1-8.
89. Huang, R. QTL Mapping of kernel shape Related Traits Using A Four-way Cross Population in Maize. Master of Thesis, Henan Agricultural University, Zhengzhou, China, 2012.
90. Feng, P. Evaluation for Seeding Drought Resistance of Different Maize Inbred Lines and QTLs Identification on Yield-related Traits in Maize. Master of Thesis, Hebei Agricultural University, Baoding, China, 2013.
91. Liu, P. QTL Mapping of Density Tolerance and Related Traits Based on Four-way Cross Populationin Maize (Zea mays L.). PhD of Thesis, Gansu Agricultural University, Lanzhou, China, 2013.
92. Liu, Y. QTL mapping and genetic analysis of kernel size and yield components in maize. Master of Thesis, Huazhong Agricultural University, Wuhan, China, 2013.
93. Sun, T. Construction of genetic linkage map and identification of QTLs for important agronomic trait in maize (Zea mays L.). Master of Thesis, Yanbian University, Yanji, China, 2013.
94. Zhang, Z.; Liu, Z.; Hu, Y.; Li, W.; Fu, Z.; Ding, D.; Li, H.; Qiao, M.; Tang, J. QTL analysis of kernel-related traits in maize using an immortalized F2 population. PLoS One 2014, 9, e89645.
95. Liu, Y.; Wang, L.; Sun, C.; Zhang, Z.; Zheng, Y.; Qiu, F. Genetic analysis and major QTL detection for maize kernel size and weight in multi-environments. Theor. Appl. Genet. 2014, 127, 1019-1037.
96. Bai, G. Methods of Kernel Traits Measurement and QTL Mapping and Analysis of Association. PhD of Thesis, Xinjiang Agricultural University, Urumchi, China, 2014.
97. Yang, C. Genetic analysis and identification of QTL responsible for ear row number and related traits in maize. PhD of Thesis, Sichuan Agricultural University, Yaan, China, 2015.
98. Ren, Z.; Su, S.; Zhang, S.; Liu, H.; Luo, B.; Liu, D.; Wu, L.; Rong, T.; Gao, S. Characterization and QTL Mapping of Yield Trait under Two Phosphorus Regimes in Maize. Acta Agric. Bor Sin. 2015, 30, 9-14.
99. Yin, Z. Correlation Analysis and QTL Mapping for Kernel Traits and Leaves Zinc, Iron, Copper and Manganese Content in Maize. Master of Thesis, Hebei Agricultural University, Baoding, China, 2015.
100. Yu, Y.; Li, G.; Yang, Z.; Hu, J.; Zheng, J.; Qi, X. Identification of a major quantitative trait locus for ear size induced by space flight in sweet corn. Genet. Mol. Res. 2014, 13, 3069-3078.
101. Yang C.; Liu J.; Rong T. Detection of quantitative trait loci for ear row number in F2 populations of maize. Genet. Mol. Res. 2015, 14, 14229-14238.
5. Yang, C.; Zhang, L.; Jia, A.; Rong, T. Identification of QTL for maize grain yield and kernel-related traits. J. Genet. 2016, 95, 239–247.
102. Chen, J.; Zhang, L.; Liu, S.; Li, Z.; Huang, R.; Li, Y.; Cheng, H.; Li, X.; Zhou, B.; Wu, S.; et al. The genetic basis of natural variation in kernel size and related traits using a four-way cross population in maize. Plos One 2016, 11, e0153428.
103. Wei, R. QTL mapping of grain test weight related traits in maize. Master of Thesis, Sichuan Agricultural University, Yaan, China, 2015.
104. Zhang, Z. QTL analyses for main agronomy traits using segregation populations derived from different maize hybrids in China. PhD of Thesis, Henan Agricultural University, Zhengzhou, China, 2016.
105. Pan, L.; Yin, Z.; Huang, Y.; Chen, J.; Zhu, L.; Zhao, Y.; Guo, J. QTL for maize grain yield identified by QTL mapping in six environments and consensus loci for grain weight detected by meta-analysis. Plant Breeding. 2017, 136, 820-833.
106 Shi, Z.; Song, W.; Xing, J.; Duan, M.; Wang, F.; Tian, H.; Xu, L.; Wang, S.; Su, A.; Li, C.; et al. Molecular mapping of quantitative trait loci for three kernel-related traits in maize using a double haploid population. Mol. Breeding. 2017, 37, 108.
107. Lan, T.; He, K.; Chang, L.; Cui, T.; Zhao, Z.; Xue, J.; Liu, J. QTL mapping and genetic analysis for maize kernel size and weight in multi-environments. Euphytica 2018, 214, 119.
108. Ramekar, R.; Sa, K.; Park, K.; Roy, N.; Kim, N.; Lee, J. Construction of genetic linkage map and identification of QTLs related to agronomic traits in maize using DNA transposon-based markers. Breed. Sci. 2018, 68, 465-473.
109. Tian, B. QTL Mapping for Maize Ear and Kernel Traits under Different Environments and Confirmation of a Major QTLs for Maize Kernel Row Number. PhD of Thesis, China Agricultural University, Beijing, China, 2013.
110. Zhao, Q. QTL mapping and candidate gene analysis of yield-related traits by using two maize F2:3 families. Master of Thesis, Guizhou University, Guiyang, China, 2020.
111. Wang, X.; Li, B.; Yang, Q.; Dai, Z.; Hao, J. QTLs Mapping for Traits Related with Kernel in Maize. J. Henan Agric. Univ. 2021, 50, 9-15.
112. Jiang, T.; Zhang, C.; Zhang, Z.; Wen, M.; Qiu, H. QTL mapping of maize (Zea mays L.) kernel traits under low-phosphorus stress. Physiol. Mol. Biol. Plants 2023, 29, 435-445.
113. Zheng, X.; Wang, X.; Zhang, Y.; Gong, D.; Qiu, F. Mapping of QTL for ear-related traits and prediction of key candidate genes in maize. Acta Agron. Sin. 2024, 50, 1435-1450.

## Sheet: S6
Supplementary Table S6. Information for the initial QTL.
ID	Trait	Chr	LOD	PVE	Position	Start	End
QTL1	HKW	7	4.3	8.5	244.69	232.97	256.41
QTL2	HKW	5	3.93	6.03	449.51	443.39	455.63
QTL3	HKW	7	4.72	10.61	128.12	124.64	131.6
QTL4	HKW	5	5.5	12.3	477.73	467.12	488.34
QTL5	HKW	10	3.5	6.9	255.9	236.98	274.82
QTL6	HKW	5	4	8.2	98.9	82.98	114.82
QTL7	HKW	7	6.5	23.3	194.05	188.45	199.65
QTL8	HKW	10	4.5	8.1	255.9	239.78	272.02
QTL9	HKW	1	4.4	11.7	300.61	289.45	311.76
QTL10	HKW	9	4.5	12.5	164.83	154.38	175.27
QTL11	HKW	6	3.3	7.3	80.68	62.8	98.56
QTL12	HKW	9	3.8	11.4	456.42	444.97	467.87
QTL13	HKW	1	4.5	9.3	413.2	400.25	426.15
QTL14	HKW	5	3.8	6.7	43.61	25.63	61.59
QTL15	HKW	8	7.6	14.9	221.4	213.32	229.48
QTL16	HKW	1	5.5	9.2	403.1	391.97	414.22
QTL17	HKW	5	4	6.6	115.06	99.56	130.56
QTL18	HKW	7	10.9	18.8	274.94	269.49	280.38
QTL19	HKW	1	5.2	3.9	614.25	600.66	627.84
QTL20	HKW	2	3.3	3.77	468.86	454.8	482.92
QTL21	HKW	5	4.98	3.08	632.44	615.23	649.64
QTL22	HKW	6	7.1	10.31	467.05	461.91	472.19
QTL23	HKW	10	6.02	38.42	135.91	134.51	137.31
QTL24	HKW	10	3.79	19.09	135.91	133.08	138.74
QTL25	HKW	1	5	12.29	274.05	261.06	287.04
QTL26	HKW	1	4.22	9.04	416.35	398.69	434.01
QTL27	HKW	5	6.5	16.73	386.9	377.36	396.44
QTL28	HKW	1	5.6	10.1	455.36	446.12	464.6
QTL29	HKW	1	3.2	7.5	736.4	723.96	748.84
QTL30	HKW	3	7.5	13.1	134.25	127.12	141.37
QTL31	HKW	6	5.4	8.6	80.66	69.81	91.51
QTL32	HKW	1	4.6	16.7	502.25	496.26	508.24
QTL33	HKW	1	3.7	6.8	478.21	464.49	491.93
QTL34	HKW	1	2.7	6.9	413.6	400.08	427.12
QTL35	HKW	6	4.9	12	80.66	72.88	88.44
QTL36	HKW	1	5.6	10.1	455.36	446.12	464.6
QTL37	HKW	6	5.4	8.6	80.66	69.81	91.51
QTL38	HKW	1	4.2	13.7	620.12	612.82	627.42
QTL39	HKW	1	3.1	16.7	620.12	614.13	626.11
QTL40	HKW	1	4.6	16.7	620.12	614.13	626.11
QTL41	HKW	1	2.88	3.36	195.2	192.4	198
QTL42	HKW	4	4.66	5.72	313.93	308.13	319.73
QTL43	HKW	5	6.38	10.1	127.02	120.12	133.92
QTL44	HKW	5	7.02	15.87	127.02	117.02	137.02
QTL45	HKW	6	3.18	5.19	98.47	93.47	103.47
QTL46	HKW	7	4.58	8.07	110.57	107.87	113.27
QTL47	HKW	7	4.72	9.38	110.57	93.37	127.77
QTL48	HKW	10	4.14	5.26	497.27	487.02	507.52
QTL49	HKW	2	2.57	3.79	427.15	419.47	434.83
QTL50	HKW	7	4.03	6.23	185.3	180.63	189.97
QTL51	HKW	7	6.07	9.12	185.3	182.11	188.49
QTL52	HKW	2	3	11.67	30.16	26.66	33.66
QTL53	HKW	10	3	13.36	464.65	447.95	481.35
QTL54	HKW	10	3	11.98	515.45	502.5	528.4
QTL55	HKW	1	3.73	9.82	117.66	104.81	130.51
QTL56	HKW	1	3.79	11.65	117.66	106.83	128.49
QTL57	HKW	1	3.49	10.31	117.66	105.42	129.9
QTL58	HKW	1	4.08	10.65	117.66	105.81	129.51
QTL59	HKW	4	3.73	12.63	124.15	114.15	134.14
QTL60	HKW	4	3.81	9.31	124.15	110.59	137.7
QTL61	HKW	5	4.26	10.89	621.6	610.01	633.18
QTL62	HKW	5	3.15	10.33	621.6	609.38	633.81
QTL63	HKW	9	4.08	10.19	582.36	569.98	594.74
QTL64	HKW	8	3	5.4	166.09	144.75	187.43
QTL65	HKW	10	3	4.4	464.65	438.46	490.84
QTL66	HKW	4	3	5	247.05	224.5	269.6
QTL67	HKW	5	4	8.5	115.06	111.34	118.78
QTL68	HKW	7	3.1	5.7	274.94	269.39	280.48
QTL69	HKW	5	3.7	8.2	115.06	111.21	118.91
QTL70	HKW	7	6.9	11.6	274.94	272.21	277.66
QTL71	HKW	5	3.1	6.1	115.06	109.88	120.24
QTL72	HKW	7	9	15.8	274.94	272.94	276.93
QTL73	HKW	5	3	5.7	459.16	453.61	464.7
QTL74	HKW	7	8.1	16.7	274.94	273.04	276.83
QTL75	HKW	5	3.49	7.3	115.06	110.73	119.39
QTL76	HKW	7	9.11	17	274.94	273.08	276.79
QTL77	HKW	1	5.88	6.79	156.92	140.02	173.82
QTL78	HKW	1	4.78	7.15	567.85	551.81	583.89
QTL79	HKW	5	6.15	8.25	290.15	276.24	304.06
QTL80	HKW	1	3.68	6.97	567.85	551.39	584.31
QTL81	HKW	5	5.24	6.43	293.3	275.46	311.14
QTL82	HKW	7	2.96	5.1	136.25	116.57	155.93
QTL83	HKW	10	7.8	12.9	204.4	196.62	212.18
QTL84	HKW	1	7.11	26.8	661.3	658.38	664.22
QTL85	HKW	1	4.63	18.6	661.3	657.09	665.51
QTL86	HKW	3	3	3.93	102.14	93.84	110.43
QTL87	HKW	3	2.76	4.86	247.55	241.6	253.5
QTL88	HKW	9	3.49	6.28	470.91	466.31	475.51
QTL89	HKW	1	2.54	4.33	448.85	442.18	455.52
QTL90	HKW	3	2.78	4.43	247.55	241.03	254.07
QTL91	HKW	3	4.62	6.99	247.55	243.42	251.68
QTL92	HKW	5	3.65	7.88	130.65	126.98	134.32
QTL93	HKW	1	2.95	6.41	448.85	444.34	453.36
QTL94	HKW	3	6.23	9.11	247.55	244.38	250.72
QTL95	HKW	5	3.39	5.71	259.15	254.09	264.21
QTL96	HKW	1	3.85	6.02	448.85	444.05	453.65
QTL97	HKW	3	5.89	9.47	247.55	244.5	250.6
QTL98	HKW	5	2.82	5.53	130.65	125.42	135.88
QTL99	HKW	1	5.37	8.91	429.05	425.57	432.53
QTL100	HKW	3	4.48	7.05	146.14	141.74	150.53
QTL101	HKW	6	2.64	3.42	247.37	238.31	256.43
QTL102	HKW	6	5.57	11.71	454.55	451.9	457.2
QTL103	HKW	9	2.68	4.98	570.21	563.98	576.43
QTL104	HKW	1	4.27	6.91	429.05	424.57	433.53
QTL105	HKW	3	3.49	5.14	102.48	96.45	108.51
QTL106	HKW	7	2.84	3.66	218.89	210.42	227.36
QTL107	HKW	9	7.46	15.17	570.21	568.16	572.25
QTL108	HKW	1	2.54	4.97	429.05	422.81	435.29
QTL109	HKW	3	2.56	3.82	102.48	94.37	110.59
QTL110	HKW	6	5.44	9.59	454.55	451.32	457.78
QTL111	HKW	7	4.69	22.8	327.69	326.33	329.04
QTL112	HKW	1	2.86	3.87	429.05	421.04	437.06
QTL113	HKW	3	2.55	3.81	102.48	94.35	110.61
QTL114	HKW	6	4.55	6.14	289.77	284.72	294.82
QTL115	HKW	6	4.93	6.87	454.55	450.04	459.06
QTL116	HKW	7	3.02	4.59	522.55	515.8	529.3
QTL117	HKW	1	6.83	10.37	429.05	426.06	432.04
QTL118	HKW	3	2.91	3.82	102.48	94.37	110.59
QTL119	HKW	6	4.3	5.38	289.77	284.01	295.53
QTL120	HKW	6	7.87	10.83	454.55	451.69	457.41
QTL121	HKW	7	3.3	12.49	327.69	325.2	330.17
QTL122	HKW	7	3.08	3.83	522.55	514.46	530.64
QTL123	HKW	9	6.31	10.92	570.21	567.37	573.04
QTL124	HKW	1	11.6	6	592.81	569.19	616.42
QTL125	HKW	3	4.2	9	299.4	283.65	315.15
QTL126	HKW	4	3.8	6	594.99	571.37	618.6
QTL127	HKW	7	7.46	10.6	294.59	284.3	304.88
QTL128	HKW	10	4.72	14.9	528.2	520.88	535.52
QTL129	HKW	7	3.92	18	267.7	261.64	273.76
QTL130	HKW	10	5.49	16.6	528.2	521.63	534.77
QTL131	HKW	5	4.91	17.3	532.58	526.28	538.88
QTL132	HKW	7	6.68	12.7	294.59	286	303.18
QTL133	HKW	7	4.98	18.9	267.7	261.93	273.47
QTL134	HKW	10	4.15	10.7	474	463.81	484.19
QTL135	HKW	7	6.54	10.5	294.59	284.2	304.98
QTL136	HKW	10	4.24	13.5	528.2	520.12	536.28
QTL137	HKW	7	6.78	8.3	294.59	281.45	307.73
QTL138	HKW	7	3.83	21.6	267.7	262.65	272.75
QTL139	HKW	10	5.82	17.1	528.2	521.82	534.58
QTL140	HKW	1	4.11	7.33	93.4	80.01	106.79
QTL141	HKW	1	3.43	5.82	96.85	79.99	113.71
QTL142	HKW	1	3.1	5.73	96.85	79.72	113.98
QTL143	HKW	1	3.41	7.41	151.05	137.8	164.3
QTL144	HKW	1	6.82	12.23	276.1	268.07	284.13
QTL145	HKW	1	4.69	10.03	276.1	266.31	285.89
QTL146	HKW	1	5.62	12.02	381.1	372.93	389.27
QTL147	HKW	1	6.68	12.2	381.1	373.06	389.14
QTL148	HKW	1	7.52	12.8	524.31	516.64	531.98
QTL149	HKW	1	5.2	10.21	607.95	598.34	617.56
QTL150	HKW	2	5.13	6.43	374.6	359.34	389.86
QTL151	HKW	2	10.57	6.72	403.09	388.48	417.69
QTL152	HKW	2	8.98	6.83	403.09	388.71	417.46
QTL153	HKW	2	6.98	4.84	504.95	484.67	525.23
QTL154	HKW	4	2.97	3.84	442.44	416.88	468
QTL155	HKW	1	3.27	12.41	730.07	727.84	732.3
QTL156	HKW	5	3.37	7.96	449.51	446.03	452.99
QTL157	HKW	7	3.21	4.34	318.68	312.29	325.07
QTL158	HKW	1	5.62	24.71	730.07	728.95	731.19
QTL159	HKW	4	3.28	4.86	321.96	316.26	327.66
QTL160	HKW	5	3.5	5.67	449.51	444.62	454.4
QTL161	HKW	6	3.24	6.28	210.2	205.79	214.61
QTL162	HKW	2	7.28	15.07	325.85	318.46	333.24
QTL163	HKW	10	4.24	8.52	270.9	257.83	283.97
QTL164	HKW	3	2.9	4.49	303.86	296.93	310.79
QTL165	HKW	4	2.76	4.9	505.34	498.99	511.68
QTL166	HKW	4	5.31	9.5	605.55	602.28	608.82
QTL167	HKW	2	4.22	8.51	180.33	176.54	184.12
QTL168	HKW	9	2.96	5.98	283.36	277.97	288.74
QTL169	HKW	2	3.92	9.79	245.27	241.97	248.56
QTL170	HKW	1	4.09	6.9	587.8	583.54	592.06
QTL171	HKW	1	4.18	6.72	976.7	972.32	981.08
QTL172	HKW	3	4.58	6.62	150.7	146.26	155.14
QTL173	HKW	5	6.15	8.23	275	271.42	278.58
QTL174	HKW	7	4.77	6.72	594.22	589.84	598.59
QTL175	HKW	1	2.68	5.8	459.95	450.58	469.32
QTL176	HKW	2	2.93	8.98	510.58	504.52	516.63
QTL177	HKW	2	5.05	13.25	510.58	506.47	514.68
QTL178	HKW	3	2.95	6.62	589.2	580.99	597.41
QTL179	HKW	4	2.62	5.96	326.15	317.03	335.27
QTL180	HKW	10	2.95	8.96	528.2	522.14	534.26
QTL181	HKW	1	5.56	10.67	437.97	424.17	451.77
QTL182	HKW	2	3.66	13.41	550.81	548.28	553.33
QTL183	HKW	4	2.97	6.47	288.26	283.03	293.49
QTL184	HKW	7	2.52	7.35	398.9	394.3	403.5
QTL185	HKW	2	2.8	10.21	550.81	547.49	554.12
QTL186	HKW	4	2.96	6.96	288.26	283.4	293.12
QTL187	HKW	7	2.74	6.97	398.9	394.05	403.75
QTL188	HKW	6	2.6	8.41	134.91	117.4	152.41
QTL189	HKW	9	3.42	11.58	275.48	262.77	288.19
QTL190	HKW	10	2.85	9.54	111.04	95.6	126.47
QTL191	HKW	7	2.96	13.56	102.63	91.77	113.49
QTL192	HKW	9	2.95	9.32	275.48	259.68	291.28
QTL193	HKW	7	2.61	8.11	102.63	84.48	120.78
QTL194	HKW	9	3.18	10.16	275.48	260.99	289.97
QTL195	HKW	1	3.4	7	222.2	200.317	244.083
QTL196	HKW	1	3.6	16.5	445.2	435.916	454.484
QTL197	HKW	1	3.7	19.7	445.2	437.424	452.976
QTL198	HKW	2	4.7	12.4	303.85	291.497	316.203
QTL199	HKW	2	4.6	12.6	303.85	291.693	316.007
QTL200	HKW	3	4.9	10.4	283.35	268.621	298.079
QTL201	HKW	7	4	9.1	198.98	182.147	215.813
QTL202	HKW	9	6.63	13	155	146.059	163.941
QTL203	HKW	9	5.36	9.1	284.23	271.458	297.002
QTL204	HKW	6	7.43	16.9	265.35	258.473	272.227
QTL205	HKW	6	4.87	12	421.305	411.619	430.991
QTL206	HKW	7	4.42	9.7	128.915	116.933	140.897
QTL207	HKW	8	4.42	16.9	133.77	126.893	140.647
QTL208	HKW	8	8.62	8.3	195.65	181.647	209.653
QTL209	HKW	8	5.65	7.6	250.75	235.457	266.043
QTL210	HKW	9	3.38	9.4	155	142.635	167.365
QTL211	HKW	6	11.27	19.8	265.35	259.48	271.22
QTL212	HKW	10	9.95	8.6	515.555	502.04	529.07
QTL213	HKW	3	4.82	4.31	505.975	502.178	509.772
QTL214	HKW	3	3.4	3.06	286.36	281.012	291.708
QTL215	HKW	3	3.31	3.26	231.01	225.99	236.03
QTL216	HKW	2	2.91	3.64	564.165	559.669	568.661
QTL217	HKW	2	5.5	4.89	652.79	649.443	656.137
QTL218	HKW	2	3.69	4.86	652.79	649.423	656.157
QTL219	HKW	4	8.67	9.74	360.65	358.97	362.33
QTL220	HKW	4	9.57	10.43	360.65	359.081	362.219
QTL221	HKW	4	8.9	9.93	360.65	359.002	362.298
QTL222	HKW	4	5.39	7.31	360.65	358.411	362.889
QTL223	HKW	8	3.39	5.54	545.75	542.796	548.704
QTL224	HKW	3	5.32	4.76	505.975	502.537	509.413
QTL225	HKW	3	6.44	6.57	432.7	430.209	435.191
QTL226	HKW	4	2.96	4.38	360.65	356.914	364.386
QTL227	HKW	4	2.84	4.38	360.65	356.914	364.386
QTL228	HKW	2	3.23	3.15	652.79	647.595	657.985
QTL229	HKW	3	3.11	3.01	505.975	500.538	511.412
QTL230	HKW	3	2.78	3.03	286.36	280.959	291.761
QTL231	HKW	9	2.75	4.38	243.53	239.794	247.266
QTL232	HKW	2	3.1	3.05	652.79	647.424	658.156
QTL233	HKW	2	7.28	15.07	297.87	290.258	305.482
QTL234	HKW	10	4.24	8.52	262.1	248.635	275.565
QTL235	HKW	1	12.8	17.4	366.515	363.079	369.951
QTL236	HKW	1	5.8	8.3	366.515	359.311	373.719
QTL237	HKW	1	11.7	15.5	366.515	362.657	370.373
QTL238	HKW	4	4.6	6	653.35	643.385	663.315
QTL239	HKW	4	2.9	4	653.35	638.402	668.298
QTL240	HKW	4	2.5	3	653.35	633.419	673.281
QTL241	HKW	5	3.8	5.2	201.495	189.997	212.993
QTL242	HKW	5	7.7	11.4	201.495	196.25	206.74
QTL243	HKW	5	7.8	10	201.495	195.516	207.474
QTL244	HKW	9	3.1	3.6	331.4	314.791	348.009
QTL245	HKW	9	3.8	5.3	331.4	320.119	342.681
QTL246	HKW	9	4	5.8	331.4	321.091	341.709
QTL247	HKW	9	4.9	6	331.4	321.435	341.365
QTL248	HKW	10	5.9	9.6	92.94	86.7117	99.1683
QTL249	HKW	10	4.7	8.4	92.94	85.8219	100.058
QTL250	HKW	10	4	5.8	92.94	82.6311	103.249
QTL251	HKW	10	6.7	10.7	92.94	87.352	98.528
QTL252	HKW	1	4.03	13.42	278	266.246	289.754
QTL253	HKW	4	3.71	8.8	294.905	276.98	312.83
QTL254	HKW	10	4.16	11.72	391.19	377.731	404.649
QTL255	HKW	1	4.11	7.33	93.4	80.0101	106.79
QTL256	HKW	1	3.43	5.82	107.45	90.5861	124.314
QTL257	HKW	1	3.1	5.73	107.45	90.3212	124.579
QTL258	HKW	1	3.41	7.41	151.05	137.805	164.295
QTL259	HKW	1	6.82	12.23	276.1	268.075	284.125
QTL260	HKW	1	4.69	10.03	276.1	266.315	285.885
QTL261	HKW	1	5.62	12.02	381.1	372.935	389.265
QTL262	HKW	1	6.68	12.2	381.1	373.055	389.145
QTL263	HKW	1	7.52	12.8	524.31	516.642	531.978
QTL264	HKW	1	5.2	10.21	607.95	598.337	617.563
QTL265	HKW	2	5.13	6.43	374.6	359.336	389.864
QTL266	HKW	2	10.57	6.72	403.085	388.48	417.69
QTL267	HKW	2	8.98	6.83	403.085	388.715	417.455
QTL268	HKW	2	6.98	4.84	504.95	484.671	525.229
QTL269	HKW	4	2.97	3.84	442.44	416.881	467.999
QTL270	HKW	1	3	7.97	857.93	846.68	869.18
QTL271	HKW	5	3	11.67	402.135	396.085	408.185
QTL272	HKW	10	3	6.09	303.3	290.35	316.25
QTL273	HKW	10	3	10.83	72.55	67.55	77.55
QTL274	HKW	2	3.25	8.2	375.3	354.45	396.15
QTL275	HKW	5	3.18	5.09	183.475	149.886	217.064
QTL276	HKW	6	2.74	8.38	58.8	38.3981	79.2019
QTL277	HKW	6	3.19	7.76	70.58	48.5481	92.6119
QTL278	HKW	1	2.81	5.53	893	863.236	922.764
QTL279	HKW	2	2.64	6.71	380.82	356.29	405.35
QTL280	HKW	7	3.48	12.38	274.8	261.505	288.095
QTL281	HKW	8	3.58	8.91	228.9	210.427	247.373
QTL282	HKW	8	2.56	7.13	448.08	424.995	471.165
QTL283	HKW	10	2.64	8.78	220.92	202.173	239.667
QTL284	HKW	10	3.69	12.46	306.56	293.35	319.77
QTL285	HKW	6	4.3	7.84	391.755	386.196	397.314
QTL286	HKW	10	4.16	7.58	297	291.25	302.75
QTL287	HKW	1	4.4	8.44	24.4	19.2908	29.5092
QTL288	HKW	4	4.54	11.45	361.72	357.037	366.403
QTL289	HKW	2	3.96	9.8	163.6	158.129	169.071
QTL290	HKW	7	2.85	7.43	255.18	247.401	262.959
QTL291	HKW	1	5.74	13.22	412.715	408.763	416.667
QTL292	HKW	8	3.66	8.38	23.9	17.6657	30.1343
QTL293	HKW	10	2.74	5.97	452.65	445.023	460.277
QTL294	HKW	5	6.75	14.19	264.275	260.896	267.654
QTL295	HKW	4	3.75	7.66	452.04	445.781	458.299
QTL296	HKW	6	4.05	24.27	449.65	445.157	454.143
QTL297	HKW	6	4.61	17.15	321.15	314.791	327.509
QTL298	HKW	7	3.75	6.36	318.84	301.693	335.987
QTL299	HKW	6	7.5	18.31	321.15	315.194	327.106
QTL300	HKW	6	4.74	9.77	321.15	309.988	332.312
QTL301	HKW	7	5.7	6.34	318.84	301.639	336.041
QTL302	HKW	10	5.98	12.44	474	465.234	482.766
QTL303	HKW	6	4.32	7.62	321.15	306.839	335.461
QTL304	HKW	7	8.14	10.15	294.59	283.846	305.334
QTL305	HKW	10	7.46	17.81	474	467.877	480.123
QTL306	HKW	10	6.39	26.84	509.45	505.387	513.513
QTL307	HKW	7	5.9	11.4	294.59	285.024	304.156
QTL308	HKW	10	6	17.85	528.2	522.091	534.309
QTL309	HKW	5	3.93	5.81	251.2	232.43	269.97
QTL310	HKW	6	4.57	15.3	321.15	314.022	328.278
QTL311	HKW	7	6.24	11.84	318.84	309.629	328.051
QTL312	HKW	6	5.99	14.98	321.15	313.87	328.43
QTL313	HKW	7	4.07	7.05	318.84	303.371	334.309
QTL314	HKW	6	5.89	11.3	321.15	311.499	330.801
QTL315	HKW	7	6.95	6.91	294.59	278.808	310.372
QTL316	HKW	10	4.13	10.78	528.2	518.084	538.316
QTL317	HKW	7	4.93	6.02	294.59	276.475	312.705
QTL318	HKW	10	5.47	16.53	528.2	521.603	534.797
QTL319	HKW	3	3.78	11.54	439.72	430.27	449.17
QTL320	HKW	7	6.86	12.6	294.59	285.935	303.245
QTL321	HKW	9	6.27	12.32	253.45	244.598	262.302
QTL322	HKW	1	4.41	6.44	606.2	589.266	623.134
QTL323	HKW	6	4.25	17.37	321.15	314.872	327.428
QTL324	HKW	3	4.03	10.68	77.345	67.134	87.556
QTL325	HKW	6	5.73	15.84	321.15	314.265	328.035
QTL326	HKW	6	4.85	11.29	321.15	311.491	330.809
QTL327	HKW	7	5	8.93	294.59	282.378	306.802
QTL328	HKW	6	5.04	11.7	321.15	311.829	330.471
QTL329	HKW	7	7.551	13.01	294.59	286.208	302.972
QTL330	HKW	10	4.79	15.57	509.45	502.446	516.454
QTL331	HKW	10	4.08	9.81	474	462.883	485.117
QTL332	HKW	7	7.19	13.94	294.59	286.767	302.413
QTL333	HKW	1	3.84	5.82	606.2	587.462	624.938
QTL334	HKW	7	4.42	9.47	318.84	307.324	330.356
QTL335	HKW	6	5.92	13.65	321.15	313.161	329.139
QTL336	HKW	6	6.14	12.8	321.15	312.63	329.67
QTL337	HKW	7	5.75	8.53	294.59	281.805	307.375
QTL338	HKW	10	4.72	14.02	528.2	520.422	535.978
QTL339	HKW	7	5.67	11.34	294.59	284.973	304.207
QTL340	HKW	10	4.89	16.97	528.2	521.774	534.626
QTL341	HKW	7	3.99	9.13	294.59	282.645	306.535
QTL342	HKW	10	4.01	12.95	528.2	519.779	536.621
QTL343	HKW	6	4.05	24.27	449.65	445.157	454.143
QTL344	HKW	5	4.14	3.41	251.2	219.22	283.18
QTL345	HKW	2	3.97	4.71	656.525	633.371	679.679
QTL346	HKW	5	3.93	5.81	251.2	232.43	269.97
QTL347	HKW	7	6.11	10.46	318.84	308.414	329.266
QTL348	HKW	4	4.62	17.94	480.935	474.856	487.014
QTL349	HKW	7	3.9	14.09	475.44	467.7	483.18
QTL350	HKW	1	4.41	6.44	606.2	589.266	623.134
QTL351	HKW	7	4.52	9.63	318.84	307.516	330.164
QTL352	HKW	1	3.84	5.82	606.2	587.462	624.938
QTL353	HKW	1	4.47	8	337.3	324.31	350.29
QTL354	HKW	2	2.99	5.5	228.605	209.71	247.5
QTL355	HKW	5	3.6	6.4	139.25	123.012	155.488
QTL356	HKW	4	3.6	19.6	349.8	327.635	371.965
QTL357	HKW	7	3.6	32.8	190.4	177.155	203.645
QTL358	HKW	8	2.2	18.2	375.09	351.22	398.96
QTL359	HKW	8	2.5	20.1	413.9	392.287	435.513
QTL360	HKW	4	3.3	16.7	218.5	196.461	240.539
QTL361	HKW	4	2.4	23.6	218.5	202.904	234.096
QTL362	HKW	3	23.33	23.72	179.1	167.34	190.86
QTL363	HKW	5	26.07	22.09	179.45	166.822	192.078
QTL364	HKW	1	5.2	6.29	532.6	523.238	541.962
QTL365	HKW	1	3.8	4.2	532.6	518.579	546.621
QTL366	HKW	2	3.5	3.68	314.55	298.548	330.552
QTL367	HKW	3	4.5	5.5	102.135	91.4279	112.842
QTL368	HKW	3	3.2	3.37	297.885	280.411	315.359
QTL369	HKW	4	3.8	3.56	451.85	435.308	468.392
QTL370	HKW	6	3	3.57	91.96	75.4645	108.455
QTL371	HKW	6	3.6	3.36	300.395	282.869	317.921
QTL372	HKW	3	2.76	4.86	254.1	248.153	260.047
QTL373	HKW	9	3.49	6.28	470.91	466.308	475.512
QTL374	HKW	1	2.54	4.33	448.85	442.175	455.525
QTL375	HKW	3	2.78	4.43	254.1	247.576	260.624
QTL376	HKW	3	4.62	6.99	254.1	249.965	258.235
QTL377	HKW	5	3.65	7.88	130.65	126.982	134.318
QTL378	HKW	1	2.95	6.41	448.85	444.341	453.359
QTL379	HKW	3	6.23	9.11	254.1	250.928	257.272
QTL380	HKW	5	3.39	5.71	259.15	254.089	264.211
QTL381	HKW	9	3.53	4.69	367.5	361.338	373.662
QTL382	HKW	1	3.85	6.02	448.85	444.049	453.651
QTL383	HKW	3	5.89	9.47	254.1	251.048	257.152
QTL384	HKW	5	2.82	5.53	130.65	125.424	135.876
QTL385	HKW	1	5.37	8.91	448.85	445.372	452.328
QTL386	HKW	3	4.48	7.05	146.135	141.739	150.531
QTL387	HKW	6	2.64	3.42	247.37	238.309	256.431
QTL388	HKW	6	5.57	11.71	454.55	451.904	457.196
QTL389	HKW	9	2.68	4.98	570.205	563.982	576.428
QTL390	HKW	1	4.27	6.91	448.85	444.365	453.335
QTL391	HKW	3	3.49	5.14	102.48	96.4511	108.509
QTL392	HKW	6	3.16	4.71	454.55	447.971	461.129
QTL393	HKW	7	2.84	3.66	218.89	210.423	227.357
QTL394	HKW	9	7.46	15.17	570.205	568.162	572.248
QTL395	HKW	1	2.54	4.97	448.85	442.615	455.085
QTL396	HKW	3	2.56	3.82	102.48	94.3678	110.592
QTL397	HKW	6	5.44	9.59	454.55	451.319	457.781
QTL398	HKW	7	4.69	22.8	327.685	326.326	329.044
QTL399	HKW	1	2.86	3.87	448.85	440.843	456.857
QTL400	HKW	3	2.55	3.81	102.48	94.3465	110.613
QTL401	HKW	6	4.55	6.14	289.77	284.723	294.817
QTL402	HKW	6	4.93	6.87	454.55	450.039	459.061
QTL403	HKW	7	3.02	4.59	522.55	515.799	529.301
QTL404	HKW	1	6.83	10.37	448.85	445.862	451.838
QTL405	HKW	3	2.91	3.82	102.48	94.3678	110.592
QTL406	HKW	6	4.3	5.38	289.77	284.01	295.53
QTL407	HKW	6	7.87	10.83	454.55	451.689	457.411
QTL408	HKW	7	3.3	12.49	327.685	325.204	330.166
QTL409	HKW	7	3.08	3.83	522.55	514.459	530.641
QTL410	HKW	9	6.31	10.92	570.205	567.367	573.043
QTL411	HKW	7	3.28	9.31	274.87	258.697	291.043
QTL412	HKW	9	4.3	6.98	328.78	317.679	339.881
QTL413	HKW	9	7.2	6.06	344.8	332.014	357.586
QTL414	HKW	10	4.49	19.14	360.55	355.227	365.873
QTL415	KL	1	3.54	11.18	594.17	577.92	610.41
QTL416	KL	2	3.49	10.78	436.17	419.32	453.02
QTL417	KL	5	5.51	7.22	295.42	270.26	320.58
QTL418	KL	10	3	18.72	515.45	507.95	522.95
QTL419	KL	9	3	13.05	101.1	88.1	114.1
QTL420	KL	9	3	14.55	101.1	83.25	118.95
QTL421	KL	10	3	3.9	515.45	485.91	544.99
QTL422	KL	9	3	7.7	101.1	86.46	115.74
QTL423	KL	5	6.43	18.81	432.28	427.63	436.93
QTL424	KL	5	4.99	29.37	432.28	429.3	435.26
QTL425	KL	5	3.09	20.83	432.28	428.08	436.48
QTL426	KL	5	4.02	26.98	432.28	429.04	435.52
QTL427	KL	6	3.75	17.76	370.87	365.94	375.8
QTL428	KL	7	3.16	20.75	408.15	403.93	412.36
QTL429	KL	4	2.54	5.2	281.8	263.4	300.2
QTL430	KL	5	10.8	20.3	462.93	458.21	467.64
QTL431	KL	10	3.25	6.6	176.95	162.45	191.44
QTL432	KL	10	3.79	7.7	314.76	302.33	327.18
QTL433	KL	10	2.6	5.3	458.9	440.85	476.95
QTL434	KL	2	3.37	7	299.03	285.36	312.7
QTL435	KL	3	4.55	9.4	396	385.82	406.18
QTL436	KL	5	3.97	8.2	420	408.33	431.67
QTL437	KL	5	6.27	12.7	556.86	549.32	564.39
QTL438	KL	7	4.78	9.8	462.44	452.68	472.2
QTL439	KL	5	11.1	21.4	445.28	440.81	449.75
QTL440	KL	6	2.65	5.6	150.1	133.02	167.18
QTL441	KL	7	4.76	9.8	535.84	526.08	545.6
QTL442	KL	10	2.74	5.8	315.2	298.71	331.69
QTL443	KL	10	2.77	5.8	458.9	442.41	475.39
QTL444	KL	2	5.5	9	259.6	243.85	275.35
QTL445	KL	7	7.7	14	219.65	209.53	229.77
QTL446	KL	8	10.4	6	225.3	201.68	248.92
QTL447	KL	5	5.9	14.1	361.7	353.97	369.43
QTL448	KL	10	4.11	9.9	528.2	517.18	539.22
QTL449	KL	3	4.06	11.2	134.7	124.96	144.44
QTL450	KL	5	4.17	6.7	410.88	394.6	427.15
QTL451	KL	3	5.69	16.2	134.7	127.97	141.43
QTL452	KL	3	5.49	15.2	134.7	127.53	141.87
QTL453	KL	9	3.12	7.67	178.07	165.27	190.86
QTL454	KL	9	7.38	11.99	178.07	169.88	186.25
QTL455	KL	9	3.35	8.84	178.07	166.96	189.17
QTL456	KL	9	8.27	11.96	285.54	277.33	293.75
QTL457	KL	9	3.89	8.3	285.54	273.71	297.37
QTL458	KL	9	5.56	12.92	285.54	277.94	293.14
QTL459	KL	9	4.45	7.99	285.54	273.26	297.82
QTL460	KL	9	8.03	12.62	347.63	339.85	355.41
QTL461	KL	9	3.78	6.44	378.83	363.59	394.07
QTL462	KL	1	3.23	7.65	709.12	705.5	712.74
QTL463	KL	1	3.81	8.39	940.74	937.43	944.04
QTL464	KL	5	3.86	6.66	378.01	373.85	382.17
QTL465	KL	5	5.02	12.3	378.01	375.76	380.26
QTL466	KL	7	3.39	11.74	241.55	239.19	243.91
QTL467	KL	3	4.79	7.41	235.86	231.89	239.83
QTL468	KL	5	12.13	17.94	517.78	516.13	519.42
QTL469	KL	7	4.87	7.41	245.2	241.23	249.17
QTL470	KL	7	5.97	8.14	417.35	413.74	420.96
QTL471	KL	10	4.04	5.51	315.2	309.86	320.54
QTL472	KL	1	3.31	8.44	1129.25	1122.81	1135.68
QTL473	KL	1	2.84	7.57	1129.25	1122.07	1136.42
QTL474	KL	3	3.42	9.94	501.45	495.98	506.92
QTL475	KL	3	3.5	8.16	501.45	494.79	508.11
QTL476	KL	9	2.87	9.49	504.46	498.73	510.19
QTL477	KL	7	3.01	7.61	398.9	394.46	403.34
QTL478	KL	4	2.68	7.92	288.26	283.99	292.53
QTL479	KL	7	2.56	6.8	398.9	393.93	403.87
QTL480	KL	1	2.64	9.26	629.52	613.62	645.42
QTL481	KL	3	3.65	11.56	417.26	404.52	430
QTL482	KL	3	2.89	9.25	253.46	237.54	269.38
QTL483	KL	3	2.9	11.36	417.26	404.3	430.22
QTL484	KL	3	3.26	11.53	417.26	404.49	430.03
QTL485	KL	3	2.75	9.38	70.24	54.54	85.93
QTL486	KL	7	2.53	8.3	102.63	84.89	120.37
QTL487	KL	10	2.81	8.53	173.31	156.05	190.57
QTL488	KL	6	2.7	7.41	237.08	234.13	240.03
QTL489	KL	8	3.7	5.48	172.11	159.26	184.96
QTL490	KL	1	5.6	4.26	753.82	744.87	762.77
QTL491	KL	6	9.9	16.31	237.08	223.78	250.38
QTL492	KL	8	5.66	10.21	173.635	162.399	184.871
QTL493	KL	1	2.6	3.7	150.05	133.89	166.21
QTL494	KL	1	2.6	3.2	530.8	512.115	549.485
QTL495	KL	1	14.4	21.3	530.8	527.993	533.607
QTL496	KL	1	11.6	18.4	530.8	527.55	534.05
QTL497	KL	1	13.1	17.8	530.8	527.441	534.159
QTL498	KL	4	6.6	9.7	254.2	248.036	260.364
QTL499	KL	4	11.1	17.6	254.2	250.803	257.597
QTL500	KL	4	10.7	14.2	254.2	249.989	258.411
QTL501	KL	4	3.8	5.2	553.77	542.272	565.268
QTL502	KL	4	2.8	3.4	553.77	536.184	571.356
QTL503	KL	9	2.7	4	302.67	287.722	317.618
QTL504	KL	9	3.2	4	302.67	287.722	317.618
QTL505	KL	3	3.73	13.04	804.3	792.204	816.396
QTL506	KL	9	4.57	11.96	129	115.811	142.189
QTL507	KL	9	3.55	10.14	181.5	165.944	197.056
QTL508	KL	9	3.12	7.67	178.065	165.269	190.861
QTL509	KL	9	7.38	11.99	178.065	169.879	186.251
QTL510	KL	9	3.35	8.84	178.065	166.962	189.168
QTL511	KL	9	8.27	11.96	285.54	277.334	293.746
QTL512	KL	9	3.89	8.3	285.54	273.715	297.365
QTL513	KL	9	5.56	12.92	285.54	277.943	293.137
QTL514	KL	9	4.45	7.99	285.54	273.256	297.824
QTL515	KL	9	8.03	12.62	347.63	339.853	355.407
QTL516	KL	9	3.78	6.44	455.23	439.99	470.47
QTL517	KL	1	3	9.9	759	745.95	772.05
QTL518	KL	3	3	3.89	492.7	487.5	497.9
QTL519	KL	3	3	3.03	492.7	488	497.4
QTL520	KL	5	3	5.86	332.06	324.11	340.01
QTL521	KL	6	3	13.02	201.15	175.45	226.85
QTL522	KL	6	3	9.3	201.15	175.95	226.35
QTL523	KL	10	3	11.51	227.2	221.5	232.9
QTL524	KL	5	3.56	8.67	635.275	615.556	654.994
QTL525	KL	6	3.27	7.24	153.1	129.486	176.714
QTL526	KL	7	2.59	5.79	87.94	58.4119	117.468
QTL527	KL	7	2.92	6.95	123.88	99.2803	148.48
QTL528	KL	7	2.54	5.21	200.945	168.13	233.76
QTL529	KL	8	3	8.85	318.225	298.907	337.543
QTL530	KL	10	3.06	7.11	525.6	501.554	549.646
QTL531	KL	1	3.35	3.01	595.795	541.112	650.478
QTL532	KL	3	3.29	3.32	253.665	204.088	303.242
QTL533	KL	4	3.02	3.17	298.48	246.557	350.403
QTL534	KL	4	3.59	3.2	329.6	278.164	381.036
QTL535	KL	4	2.58	4.15	465.85	426.188	505.512
QTL536	KL	4	4	4.36	538.045	500.294	575.796
QTL537	KL	5	3.11	4.26	297	258.362	335.638
QTL538	KL	7	2.91	4.13	238.39	198.536	278.244
QTL539	KL	9	4.65	4.09	476.165	435.921	516.409
QTL540	KL	10	4.68	3.69	216.6	171.994	261.206
QTL541	KL	10	2.77	3.45	355	307.291	402.709
QTL542	KL	2	4.04	8.45	328.66	323.502	333.818
QTL543	KL	2	6.1	13	354.32	351.003	357.637
QTL544	KL	2	4.22	9.2	345.82	341.133	350.507
QTL545	KL	4	7.93	17.32	336.245	333.149	339.341
QTL546	KL	3	6.45	15.04	288.76	285.195	292.325
QTL547	KL	3	6.42	13.6	263.6	259.657	267.543
QTL548	KL	4	6.21	13.03	542.465	538.35	546.58
QTL549	KL	3	5.48	14.72	805.46	801.533	809.387
QTL550	KL	8	5.99	13	210.8	206.781	214.819
QTL551	KL	8	4.69	10.01	381.2	375.981	386.419
QTL552	KL	7	4.23	8.98	257.28	252.21	262.35
QTL553	KL	8	4.4	10.34	196.89	192.254	201.526
QTL554	KL	1	2.89	5.4	341.3	322.055	360.545
QTL555	KL	1	2.88	5.3	421.75	402.142	441.358
QTL556	KL	1	16.68	27.1	471.5	467.665	475.335
QTL557	KL	1	4.1	4.67	529.9	517.29	542.51
QTL558	KL	2	2.6	8.16	250.5	243.283	257.717
QTL559	KL	2	3.6	3.62	361.8	345.532	378.068
QTL560	KL	2	2.6	3.12	418.855	399.98	437.73
QTL561	KL	3	3.4	3.21	449.335	430.99	467.68
QTL562	KL	7	3.4	5.01	328.595	316.841	340.349
QTL563	KL	3	2.9	3.49	449.335	432.461	466.209
QTL564	KL	7	3.4	5.39	328.595	317.669	339.521
QTL565	KL	8	4	4.49	245.05	231.934	258.166
QTL566	KL	10	4.7	5.4	205.9	194.995	216.805
QTL567	KL	10	4.9	6.14	248.8	239.209	258.391
QTL568	KL	4	3.64	10.04	278.535	263.538	293.532
QTL569	KL	7	3	9.83	274.87	259.553	290.187
QTL570	KW	6	7.65	17.63	370.87	360.57	381.17
QTL571	KW	7	4.33	13.06	136.25	122.34	150.16
QTL572	KW	8	4.75	8.13	391.18	368.84	413.52
QTL573	KW	10	3	11.89	464.65	450.7	478.6
QTL574	KW	10	3	24.46	464.65	458.15	471.15
QTL575	KW	10	3	15.9	464.65	457.4	471.9
QTL576	KW	2	11.22	12.81	171.83	161.48	182.17
QTL577	KW	4	6.51	8.37	159.8	143.97	175.63
QTL578	KW	4	16.22	19.43	587.55	580.73	594.36
QTL579	KW	5	13.96	19.38	143.95	137.11	150.79
QTL580	KW	6	7.14	8.87	197.09	182.15	212.02
QTL581	KW	3	2.78	5.7	725.9	709.12	742.68
QTL582	KW	5	2.97	6.1	280.95	265.27	296.63
QTL583	KW	10	3.11	6.4	61.15	46.2	76.1
QTL584	KW	10	3.23	6.6	176.95	162.45	191.44
QTL585	KW	1	2.98	6.2	690.25	674.82	705.68
QTL586	KW	4	2.93	6.1	91.05	75.37	106.73
QTL587	KW	5	2.87	6	532.58	516.64	548.52
QTL588	KW	6	2.88	6	54.36	38.42	70.3
QTL589	KW	7	5.1	10.4	72.35	63.15	81.54
QTL590	KW	7	2.54	5.3	544.99	526.94	563.04
QTL591	KW	5	3.42	7.2	254.35	241.06	267.64
QTL592	KW	6	2.69	5.7	54.36	37.58	71.14
QTL593	KW	7	5.21	10.7	72.35	63.4	81.29
QTL594	KW	7	2.77	5.8	544.99	528.5	561.48
QTL595	KW	10	3.45	7.2	61.15	47.86	74.44
QTL596	KW	1	11.6	12	551.81	540	563.61
QTL597	KW	6	6.2	10	308.37	294.19	322.54
QTL598	KW	7	4.5	7	386.08	365.84	406.32
QTL599	KW	8	5.8	9	225.3	209.55	241.05
QTL600	KW	6	6.71	17.4	449.65	443.38	455.92
QTL601	KW	7	5.58	9.3	318.84	307.11	330.57
QTL602	KW	6	5.56	15.5	449.65	442.61	456.69
QTL603	KW	2	4.71	11.6	417.07	407.66	426.47
QTL604	KW	7	4.01	7	318.84	303.26	334.42
QTL605	KW	6	5.62	17.1	449.65	443.27	456.03
QTL606	KW	6	5.55	18.4	449.65	443.72	455.58
QTL607	KW	7	3.82	7.7	318.84	304.68	333
QTL608	KW	6	4.07	16.1	321.15	314.38	327.92
QTL609	KW	6	3.52	12.4	115.17	106.38	123.96
QTL610	KW	1	9.62	16.06	151.05	144.94	157.16
QTL611	KW	1	7.93	9.55	276.1	265.82	286.38
QTL612	KW	1	9	15.63	276.1	269.82	282.38
QTL613	KW	1	11.31	17.75	276.1	270.57	281.63
QTL614	KW	1	12.38	20.51	276.1	271.31	280.89
QTL615	KW	1	6.86	14.17	276.1	269.17	283.03
QTL616	KW	2	5.51	10.76	58.37	49.24	67.49
QTL617	KW	2	11.38	8.88	374.6	363.55	385.65
QTL618	KW	2	10.6	12.83	374.6	366.95	382.25
QTL619	KW	2	10.66	11.86	403.09	394.81	411.36
QTL620	KW	2	12.07	10.78	403.09	393.98	412.19
QTL621	KW	2	5.65	5.15	421.56	402.5	440.62
QTL622	KW	2	6.58	4.36	421.56	399.05	444.07
QTL623	KW	2	9.6	5.72	421.56	404.4	438.72
QTL624	KW	2	7.77	7.38	513.62	500.32	526.91
QTL625	KW	2	6.97	5.58	534.47	516.88	552.06
QTL626	KW	2	7.84	7.77	552.97	540.33	565.6
QTL627	KW	2	6.85	9.07	552.97	542.14	563.79
QTL628	KW	4	5.12	9.37	473.15	462.68	483.62
QTL629	KW	4	7.45	9.36	473.15	462.66	483.64
QTL630	KW	4	5.02	7.1	473.15	459.33	486.97
QTL631	KW	4	4.52	8.04	524.71	512.5	536.91
QTL632	KW	4	9.91	11.85	524.71	516.42	532.99
QTL633	KW	4	5	7.41	524.71	511.46	537.95
QTL634	KW	5	3.62	3.91	233.76	208.65	258.86
QTL635	KW	6	2.92	3.19	476.8	446.03	507.57
QTL636	KW	9	4.14	7.26	460.4	446.88	473.92
QTL637	KW	1	3.1	10.53	709.12	706.49	711.75
QTL638	KW	9	4.12	6.43	339.21	334.9	343.52
QTL639	KW	5	4.15	7.31	449.51	445.72	453.3
QTL640	KW	1	3.16	13.34	709.12	707.04	711.2
QTL641	KW	9	3.58	5.64	339.21	334.29	344.13
QTL642	KW	2	7.61	14.8	325.85	318.33	333.37
QTL643	KW	2	3.83	7.58	180.33	176.08	184.58
QTL644	KW	2	4.02	7.36	180.33	175.95	184.71
QTL645	KW	5	4.84	9.15	275	271.78	278.22
QTL646	KW	6	4.23	7.14	60.8	56.68	64.92
QTL647	KW	7	4.77	9.54	72.35	69.26	75.43
QTL648	KW	1	4.5	12.12	211.53	207.05	216.01
QTL649	KW	1	4.72	11.62	459.95	455.27	464.63
QTL650	KW	1	3.38	12.36	489.8	485.4	494.2
QTL651	KW	1	3.29	8.27	395.72	389.15	402.29
QTL652	KW	4	3.22	10.55	326.15	321	331.3
QTL653	KW	4	2.84	6.63	326.15	317.95	334.35
QTL654	KW	4	3.09	8.4	361.42	354.95	367.89
QTL655	KW	4	4.34	11.21	361.42	356.57	366.27
QTL656	KW	4	4.05	9.66	361.42	355.8	367.04
QTL657	KW	4	3.18	8.58	361.42	355.09	367.75
QTL658	KW	4	2.9	6.58	361.42	353.16	369.68
QTL659	KW	3	2.71	6.42	207.6	202.33	212.87
QTL660	KW	4	3.53	10.66	288.26	285.09	291.43
QTL661	KW	3	2.97	7.06	207.6	202.81	212.39
QTL662	KW	3	3.32	12.57	306.22	303.53	308.91
QTL663	KW	4	3.6	8.9	288.26	284.46	292.06
QTL664	KW	5	2.73	11.27	50.96	37.9	64.02
QTL665	KW	6	3.98	15.62	31.89	22.46	41.31
QTL666	KW	5	2.62	10.2	50.96	36.53	65.39
QTL667	KW	6	3.58	14.25	31.89	21.55	42.22
QTL668	KW	5	2.83	11.96	50.96	38.65	63.27
QTL669	KW	6	5.32	18.02	31.89	23.72	40.05
QTL670	KW	8	3.5	8.15	172.11	158.31	185.9
QTL671	KW	2	7.61	14.8	297.87	290.12	305.62
QTL672	KW	1	9.8	14.7	366.52	362.45	370.58
QTL673	KW	1	8.7	13.9	366.52	362.21	370.82
QTL674	KW	1	6.5	9.5	366.52	360.22	372.81
QTL675	KW	2	4.4	6.5	208.2	199	217.4
QTL676	KW	2	2.5	3.3	208.2	190.08	226.32
QTL677	KW	3	2.5	3.8	210.4	194.67	226.13
QTL678	KW	3	6.5	9.7	210.4	204.24	216.56
QTL679	KW	3	3	4	210.4	195.45	225.35
QTL680	KW	4	4.4	10.1	420.75	414.83	426.67
QTL681	KW	4	3	4.5	420.75	407.46	434.04
QTL682	KW	4	3.3	4.5	420.75	407.46	434.04
QTL683	KW	5	8.8	7.1	182.42	173.99	190.84
QTL684	KW	5	4.5	6.3	182.42	172.92	191.91
QTL685	KW	9	2.8	3.6	338.7	322.09	355.31
QTL686	KW	9	3.6	5.4	338.7	327.63	349.77
QTL687	KW	9	4.5	6.2	338.7	329.06	348.34
QTL688	KW	10	3.8	6	90.05	80.08	100.02
QTL689	KW	10	2.7	4.6	90.05	77.05	103.05
QTL690	KW	4	5.16	14.3	150.64	139.61	161.67
QTL691	KW	4	5.68	9.77	150.64	134.49	166.79
QTL692	KW	4	4.74	13.51	150.64	138.96	162.32
QTL693	KW	4	7.51	13.97	150.64	139.35	161.93
QTL694	KW	7	3.88	13.51	345	333.32	356.68
QTL695	KW	7	6.76	6.46	389.12	364.7	413.54
QTL696	KW	10	4.89	11.97	119.2	106.02	132.38
QTL697	KW	10	3.58	16.01	349.9	340.05	359.75
QTL698	KW	1	9.62	16.06	151.05	144.94	157.16
QTL699	KW	1	7.93	9.55	276.1	265.82	286.38
QTL700	KW	1	9	15.63	276.1	269.82	282.38
QTL701	KW	1	11.31	17.75	276.1	270.57	281.63
QTL702	KW	1	12.38	20.51	276.1	271.31	280.89
QTL703	KW	1	6.86	14.17	276.1	269.17	283.03
QTL704	KW	2	5.51	11	58.365	49.2434	67.4866
QTL705	KW	2	11.38	8.88	374.6	363.55	385.65
QTL706	KW	2	10.6	12.83	374.6	366.95	382.25
QTL707	KW	2	10.66	11.86	403.09	394.81	411.36
QTL708	KW	2	12.07	10.78	403.09	393.98	412.19
QTL709	KW	2	5.65	5.15	410.42	391.36	429.47
QTL710	KW	2	6.58	4.36	410.42	387.9	432.93
QTL711	KW	2	9.6	5.72	410.42	393.26	427.57
QTL712	KW	2	7.77	7.38	513.62	500.32	526.91
QTL713	KW	2	6.97	5.58	534.47	516.88	552.06
QTL714	KW	2	7.84	7.77	552.97	540.33	565.6
QTL715	KW	2	6.85	9.07	552.97	542.14	563.79
QTL716	KW	4	5.12	9.37	444.99	434.52	455.46
QTL717	KW	4	7.45	9.36	444.99	434.5	455.48
QTL718	KW	4	5.02	7.1	444.99	431.17	458.81
QTL719	KW	4	4.52	8.04	524.71	512.5	536.91
QTL720	KW	4	5	7.41	524.71	511.46	537.95
QTL721	KW	4	9.91	11.85	524.71	516.42	532.99
QTL722	KW	5	3.62	3.91	308.33	283.22	333.43
QTL723	KW	6	2.92	3.19	476.8	446.03	507.57
QTL724	KW	9	4.14	7.26	460.4	446.88	473.92
QTL725	KW	4	3	13.79	445.01	435.61	454.41
QTL726	KW	4	3	14.28	445.01	438.11	451.91
QTL727	KW	4	3	13.97	445.01	439.01	451.01
QTL728	KW	7	3	6.4	266.62	259.12	274.12
QTL729	KW	7	3	9.14	266.62	254.67	278.57
QTL730	KW	8	3	6.48	503.16	488.96	517.36
QTL731	KW	8	3	4.58	503.16	491.96	514.36
QTL732	KW	10	3	11.14	303.3	290.35	316.25
QTL733	KW	10	3	5.89	227.2	209.05	245.35
QTL734	KW	4	4.29	11.92	556.06	541.72	570.4
QTL735	KW	10	3.06	7.87	213.8	192.08	235.52
QTL736	KW	5	4.4	11.26	329.2	314.58	343.82
QTL737	KW	6	2.93	4.16	72.85	33.28	112.42
QTL738	KW	6	3.95	7.11	96	72.85	119.15
QTL739	KW	10	2.68	4.57	350	313.98	386.02
QTL740	KW	10	3.55	3.07	450.4	396.79	504.01
QTL741	KW	7	4.33	8.76	334.32	329.34	339.29
QTL742	KW	5	4.28	8.66	407.68	402.65	412.71
QTL743	KW	1	6.14	10.15	117.44	113.19	121.69
QTL744	KW	1	3.86	6.25	485.76	478.86	492.66
QTL745	KW	7	3.67	5.94	170.82	163.56	178.08
QTL746	KW	5	4.63	11.79	178.4	173.85	182.95
QTL747	KW	2	4.1	10.42	419.66	414.51	424.81
QTL748	KW	2	3.81	9.28	352.92	347.29	358.55
QTL749	KW	3	3.66	7.98	555.75	550.04	561.46
QTL750	KW	4	4.04	9.71	7.58	2.64	12.52
QTL751	KW	1	3.32	6.1	317.94	300.9	334.98
QTL752	KW	1	6.92	12.2	457.39	448.87	465.91
QTL753	KW	5	3.38	6.2	136.25	119.49	153.01
QTL754	KW	2	3.7	3.3	93.3	75.45	111.15
QTL755	KW	2	9.8	8.92	314.55	307.95	321.15
QTL756	KW	2	3.7	3.25	314.55	296.43	332.67
QTL757	KW	3	7.3	11.65	180.84	175.78	185.89
QTL758	KW	3	5.3	8.19	297.89	290.69	305.08
QTL759	KW	3	7.3	6.59	449.34	440.4	458.27
QTL760	KW	4	3.2	3.24	346.55	328.37	364.73
QTL761	KW	4	5.6	5.07	451.85	440.23	463.47
QTL762	KW	5	4.1	3.82	529.94	514.52	545.36
QTL763	KW	7	3.4	3.09	186.9	167.84	205.95
QTL764	KW	9	3.32	11.27	138.69	125.33	152.05
QTL765	KW	9	3.04	5.45	526.61	523.61	529.61

## Sheet: S7
Supplementary Table S7. Description of MQTLs in this study.
Meta-QTL	Chr	Position(cM)	CI(95%)	Left marker	Right marker	Physical position of flanking markers (bp)	QTL Integrated	Traits associated with the MQTL	Candidate Genes	Reported genes	Referencce
MQTL1	1	163.75	3.34	ereb123	umc2226	21936312-22070105	19	HKW, KL, KW	10
MQTL2	1	276.82	3.42	prp6	cl8740_1a	47445913-47800509	19	HKW, KW	13	Zm00001d028818	Wang et al. [114]
MQTL3	1	369.8	3.15	IDP6736	prh36	69743529-70298312	13	HKW, KL, KW	16
MQTL4	1	425.15	3.26	IDP7186	IDP7923	97097237-98512418	11	HKW, KL	31
MQTL5	1	452.11	2.38	myb100	pme34	150483395-155201582	20	HKW, KL, KW	80
MQTL6	1	491.67	6.14	orc3	yab11 (CBM 1.06)	175980669-177583959	4	HKW, KW	37
MQTL7	1	531.17	3.24	mgd2	pgip2	189808671-190081984	12	HKW, KL, KW	7
MQTL8	1	606.34	4.69	csu1132	tom1	200675571-201873117	15	HKW, KL	45
MQTL9	1	661.89	4.75	pco103958	pco119340	214671368-214992924	3	HKW, KW	5
MQTL10	1	724.82	0.18	tip3b	dcl102	232015864-233282063	10	HKW, KL, KW	40
MQTL11	2	165.16	4.06	AY106040	acs2	15281181-16314804	8	HKW, KW	41
MQTL12	2	241.98	5.49	IDP7342	AI691686	28255272-29995440	6	HKW, KL, KW	40	Zm00001d002989	Wang et al. [114]
MQTL13	2	315.48	5.06	zhd15	e2f17	51732292-57731864	11	HKW, KL, KW	124	Zm00001d003677	Wang et al. [114]
MQTL14	2	351.86	4.86	tps17	aasr2	115859005-143857138	3	KL, KW	366	Zm00001d004651	Xie et al. [115]
MQTL15	2	374.3	7.85	mate5	ras11E2	157613247-176570578	9	HKW, KL, KW	451
MQTL16	2	404.15	7.03	pco106891	AI861369	191162197-192408359	11	HKW, KW	47
MQTL17	2	421.31	7.05	cl9715_1b	bzip65	195706441-199270738	8	HKW, KL, KW	105	Zm00001d006100	Liu et al. [116]
MQTL18	2	508.84	6.07	cl31766_1	vte7a	216196344-216448352	7	HKW, KW	17
MQTL19	2	552.7	3.47	pza00804	AY109575	221916956-222132890	9	HKW, KW	8
MQTL20	2	652.82	1.04	bhlh73	mha1	239284190-239393934	5	HKW	8
MQTL21	3	280.95	1.76	TIDP3279	cpp10	119199463-120204285	33	HKW, KL, KW	21
MQTL22	3	337.56	4.48	pap26	pco063534b	153564761-155203597	8	HKW, KL, KW	35
MQTL23	4	227.45	4.19	ect15	IDP7268	27874857-36560221	14	HKW, KL, KW	249	Zm00001d049576	Yuan et al. [117]
MQTL24	4	288.14	3.57	his2b2	ereb140	65618139-68400314	9	HKW, KL, KW	41
MQTL25	4	328.66	4.16	AY110355	nactf27	147335724-152221346	7	HKW, KL, KW	123
MQTL26	4	360.71	1.55	bhlh13	gpm458	159425350-160963697	14	HKW, KW	58
MQTL27	4	440.6	4.32	pco123260	cyc13 (CBM 4.07)	181546231-182583632	19	HKW, KL, KW	24	Zm00001d052180	Zhao et al. [118]
MQTL28	4	534.01	1.34	bhlh8	traf39	199184093-200054153	17	HKW, KL, KW	41	Zm00001d052759	Yuan et al. [117]
MQTL29	5	121.02	2.72	IDP7704	zmm31	6934017-7199073	17	HKW, KL, KW	17
MQTL30	5	190.06	5.12	cle5	ufg25	13513911-15173013	8	HKW, KW	86	Zm00001d013547	Yu et al. [119]
MQTL31	5	268.75	3.29	IDP4456	rz242b	47422446-54427698	15	HKW, KL, KW	156	Zm00001d014491	Wang et al. [120]
MQTL32	5	329.72	13.48	hsftf18	bv1	153717773-164511896	3	KL, KW	246
MQTL33	5	377.39	3.76	incw1	IDP7967	173403817-175217262	4	HKW, KL	58	Zm00001d016708	Wang et al. [114]
MQTL34	5	406.04	7.44	pme24	nbr1a	179662037-184394455	3	HKW, KL, KW	175
MQTL35	5	432.05	3.55	serk2	phb3	180247597-181870764	5	KL	52
MQTL36	5	452.19	3.35	umc1722	ga2ox4	192003421-192011428	8	HKW, KL, KW	2
MQTL37	5	525.34	0.59	dof42	bsdtf6	209782489-209879538	9	HKW, KL, KW	6
MQTL38	6	72.02	4.41	gbptf1	tcptf32	14927596-28897511	18	HKW, KW	282
MQTL39	6	204.04	7.89	nactf116	tps26	109567045-111883069	6	HKW, KL, KW	65	Zm00001d037052	Qu et al. [121]
MQTL40	6	245.63	4.53	pco078885	flr12	125282529-128806658	6	HKW, KW	116	Zm00001d037498	Wang et al. [122]
MQTL41	6	289.97	5.32	IDP6799	cl28132_1	139897678-144965898	5	HKW, KL	155	Zm00001d037859	Chatterjee et al. [123]
MQTL42	6	320.81	4.08	cl50727_1	gid1	149411278-150161690	15	HKW, KW	19	Zm00001d038163	Chen et al. [124]
MQTL43	6	454.13	0.24	mlg3	pmei1	166160261-166216415	18	HKW, KW	7
MQTL44	7	139.26	3	asg34a(msd) (CBM	mha3	14373489-14886995	16	HKW, KL, KW	8	Zm00001d019062	Sethi et al. [125]
MQTL45	7	233.59	3.47	nbcs18	IDP7786	107890191-108138123	12	HKW, KL, KW	4
MQTL46	7	275.55	1.72	cdo412b	TIDP3162	128802783-128989420	31	HKW, KL, KW	4
MQTL47	7	327.45	1.6	nactf79	npi394	137599102-138229618	19	HKW, KL, KW	20	Zm00001d020955	Hu er al. [126]
MQTL48	7	406.68	3.49	bhlh164	kik1	160737172-161582076	9	HKW, KL, KW	31
MQTL49	7	542.79	1.62	chr25	trrap1	174972193-175727170	9	HKW, KL, KW	26
MQTL50	8	152.99	9.8	atg18d	ocd1	17288750-18573047	5	HKW, KL, KW	49	Zm00001d008715	He et al. [127]
MQTL51	8	213.61	6.93	pgl51	arpp2a	40630094-74614857	4	HKW, KL, KW	506	Zm00001d009182	Yang et al. [128]
										Zm00001d009646	Long et al. [129]
MQTL52	8	240.72	17.41	cax1	pco077319	80087989-94280726	3	HKW, KL	249
MQTL53	8	381.39	9.69	opr4	aas13	138824703-148951347	4	HKW, KL, KW	290	Zm00001d011123	Zeng et al. [1]
MQTL54	8	484.81	17.58	cyp26	hsp1	172403401-174183186	3	HKW, KW	106
MQTL55	9	159.87	5.88	pza01272	nfa101a	18806523-19295423	15	HKW, KL, KW	39
MQTL56	9	285.03	5.06	glk32	pyk3	114152611-116810796	15	HKW, KL	77	Zm00001d047013	Li et al. [130]
										Zm00001d047046	Wei et al. [131]
MQTL57	9	339.08	4.52	laz7	c3h6	132662499-134371934	13	HKW, KL, KW	47
MQTL58	9	468.45	5.82	psk3	cl2734_1	147801693-148225195	7	HKW, KL, KW	19
MQTL59	9	570.31	0.33	bhlh97	cl13090_1b	154130897-154304565	7	HKW	12
MQTL60	10	108.26	3.73	umc1432	bzip67	5439443-5650525	12	HKW, KW	10
MQTL61	10	218.67	6.48	uaz24a	ms10	81313003-84559654	13	HKW, KL, KW	83	Zm00001d024659	Yuan et al. [117]
MQTL62	10	303.16	6.21	pebp19	glu23	127951568-131478746	9	HKW, KL, KW	112	Zm00001d025834	Sun et al. [132]
MQTL63	10	361.51	8.75	GRMZM2G098676	acs7	137223044-137304511	5	HKW, KL, KW	6
MQTL64	10	466.79	5.45	vq60	ccp3	145898798-146245690	13	HKW, KL, KW	19
MQTL65	10	521.97	0.73	alla1	IDP361	149245574-149364298	20	HKW, KL	13
Referencce
114. Wang, C.; Li, H.; Long, Y.; Dong, Z.; Wang, J.; Liu, C.; Wei, X.; Wan, X. A systemic investigation of genetic architecture and gene resources controlling kernel size-related traits in maize. Int. J. Mol. Sci. 2023, 24, 1025.
115. Xie S.; Tian R.; Liu H.; Li Y.; Hu Y.; Huang Y.; Zhang, J.; Liu, Y. DEK219 and HSF17 Collaboratively Regulate the Kernel Length in Maize. Plants 2024, 13, 1592.
116 Liu, H.; Xiu, Z.; Yang, H.; Ma, Z.; Yang, D.; Wang, H.; Tan, B. Maize Shrek1 encodes a WD40 protein that regulates pre-rRNA processing in ribosome biogenesis. Plant Cell 2022, 34, 4028-4044.
117. Yuan Y.; Huo Q.; Zhang Z.; Wang Q.; Wang J.; Chang S.; Cai P.; Song K.; Galbraith D.; Zhang W.; et al. Decoding the gene regulatory network of endosperm differentiation in maize. Nat. Commun. 2024, 15, 34.
118. Zhao, D.; Chen, Z.; Xu, L.; Zhang, L.; Zou, Q. Genome-Wide Analysis of the MADS-Box Gene Family in Maize: Gene Structure, Evolution, and Relationships. Genes 2021, 12, 1956.
119. Yu, J.; Song, G.; Guo, W.; Le, L.; Xu, F.; Wang, T.; Wang, F.; Wu, Y.; Gu, X.; Pu, L. ZmBELL10 interacts with other ZmBELLs and recognizes specific motifs for transcriptional activation to modulate internode patterning in maize. New Phytol. 2023, 240, 577-596.
120. Wang, Y.; Xu, J.; Yu, J.; Zhu, D.; Zhao, Q. Maize GSK3-like kinase ZmSK2 is involved in embryonic development. Plant Sci. 2022, 318, 111221.
121. Qu, Z.; Wu, Y.; Hu, D.; Li, T.; Liang, H.; Ye, F.; Xue, J.; Xu, S. Genome-wide association analysis for candidate genes contributing to kernel-related traits in maize. Front. Plant. Sci. 2022, 13, 872292.
122. Wang, Q.; Feng, F.; Zhang, K.; He, Y.; Qi, W.; Ma, Z.; Song, R. ZmICE1a regulates the defence–storage trade-off in maize endosperm. Nat. Plants 2024, 10, 1999–2013.
123. Chatterjee, D.; Zhang, Z.; Lin, P.; Wang, P.; Sidhu, G.; Yennawar, N.; Hsieh, J.; Chen, P.; Song, R.; Meyers, B.; et al. Maize unstable factor for orange1 encodes a nuclear protein that affects redox accumulation during kernel development. Plant Cell 2025, 37, koae301.
124. Chen, E.; Yu, H.; He, J.; Peng, D.; Zhu, P.; Pan, S.; Wu, X.; Wang, J.; Ji, C.; Chao, Z.; et al. The transcription factors ZmNAC128 and ZmNAC130 coordinate with Opaque2 to promote endosperm filling in maize. Plant Cell 2023, 35, 4066-4090.
125. Sethi, M.; Saini, D.; Devi, V.; Kaur, C.; Singh, M.; Singh, J.; Pruthi, G.; Kaur, A.; Singh, A.; Chaudhary, D. Unravelling the genetic framework associated with grain quality and yield-related traits in maize (Zea mays L.). Front. Genet. 2023, 14, 1248697.
126. Hu, K.; Dai, Q.; Ajayo, B.; Wang, H.; Hu, Y.; Li, Y.; Huang, H.; Liu, H.; Liu, Y.; Wang, Y.; et al. Insights into ZmWAKL in maize kernel development: genome-wide investigation and GA-mediated transcription. BMC Genomics. 2023, 24, 760.
127. He, C.; Wang, J.; Dong, R.; Guan, H.; Liu, T.; Liu, C.; Liu, Q.; Wang, L. Overexpression of an antisense RNA of maize receptor-like kinase gene ZmRLK7 enlarges the organ and seed size of transgenic Arabidopsis plants. Front. Plant. Sci. 2020, 11, 579120.
128. Yang, T.; Guo, L.; Ji, C.; Wang, H.; Wang, J.; Zheng, X.; Xiao, Q.; Wu, Y. The B3 domain-containing transcription factor ZmABI19 coordinates expression of key factors required for maize seed development and grain filling. Plant Cell 2021, 33, 104-128.
129. Long, Y.; Wang, C.; Liu, C.; Li, H.; Pu, A.; Dong, Z.; Wei, X.; Wan, X. Molecular mechanisms controlling grain size and weight and their biotechnological breeding applications in maize and other cereal crops. J. Adv. Res. 2024, 62, 27-46.
1. Zeng, T.; Meng, Z.; Yue, R.; Lu, S.; Li, W.; Li, W.; Meng, H.; SUN, Q. Genome wide association analysis for yield related traits in maize. BMC Plant Biol. 2022, 22, 449.
130. Li, X.; Gu, W.; Sun, S.; Chen, Z.; Chen, J.; Song, W.; Zhao, H.; Lai, J. Defective Kernel 39 encodes a PPR protein required for seed development in maize. J. Integr. Plant Biol. 2018, 60, 45-64.
131. Wei, Y.; Wang, B.; Shao, D.; Yan, R.; Wu, J.; Zheng, G.; Zhao, Y.; Zhang, X.; Zhao, X. Defective kernel 66 encodes a GTPase essential for kernel development in maize. J. Exp. Bot. 2023, 74, 5694-5708.
132. Sun, N.; Liu, Y.; Xu, T.; Zhou, X.; Xu, H.; Zhang, H.; Zhan, R.; Wang, L. Genome-wide analysis of sugar transporter genes in maize (Zea mays L.): identification, characterization and their expression profiles during kernel development. PeerJ 2023, 11, e16423.

## Sheet: S8
Supplemental Table S8. Genes in MQTL intervals.
MQTL	Chr	Genes
MQTL1	1	Zm00001d028068 Zm00001d028069 Zm00001d028070 Zm00001d028071 Zm00001d028072 Zm00001d028073 Zm00001d022690 Zm00001d022691 Zm00001d028074 Zm00001d028075
MQTL2	1	Zm00001d028815 Zm00001d028816 Zm00001d028817 Zm00001d028818 Zm00001d028819 Zm00001d028820 Zm00001d028821 Zm00001d028822 Zm00001d028823 Zm00001d028824 Zm00001d028825 Zm00001d028826 Zm00001d028827
MQTL3	1	Zm00001d029419 Zm00001d029420 Zm00001d029421 Zm00001d029422 Zm00001d029423 Zm00001d029424 Zm00001d029425 Zm00001d029426 Zm00001d029427 Zm00001d029428 Zm00001d029429 Zm00001d029430 Zm00001d029431 Zm00001d029432 Zm00001d029433 Zm00001d029434
MQTL4	1	Zm00001d029972 Zm00001d029973 Zm00001d029974 Zm00001d029975 Zm00001d029976 Zm00001d029977 Zm00001d029978 Zm00001d029979 Zm00001d029980 Zm00001d029981 Zm00001d029982 Zm00001d029983 Zm00001d029984 Zm00001d029985 Zm00001d029986 Zm00001d029987 Zm00001d029988 Zm00001d029989 Zm00001d029990 Zm00001d029991 Zm00001d029992 Zm00001d029993 Zm00001d029994 Zm00001d029995 Zm00001d029996 Zm00001d029997 Zm00001d0…
MQTL5	1	Zm00001d030644 Zm00001d022822 Zm00001d022823 Zm00001d030645 Zm00001d030646 Zm00001d030647 Zm00001d030648 Zm00001d030649 Zm00001d030650 Zm00001d030651 Zm00001d030652 Zm00001d030653 Zm00001d030654 Zm00001d030655 Zm00001d030656 Zm00001d030657 Zm00001d030658 Zm00001d022824 Zm00001d030659 Zm00001d030660 Zm00001d030661 Zm00001d030662 Zm00001d030663 Zm00001d030664 Zm00001d030665 Zm00001d030666 Zm00001d0…
MQTL6	1	Zm00001d031073 Zm00001d031074 Zm00001d031075 Zm00001d031076 Zm00001d031077 Zm00001d031078 Zm00001d031079 Zm00001d031080 Zm00001d031081 Zm00001d031082 Zm00001d031083 Zm00001d031084 Zm00001d031085 Zm00001d031086 Zm00001d031087 Zm00001d031088 Zm00001d031089 Zm00001d031090 Zm00001d031091 Zm00001d031092 Zm00001d031093 Zm00001d031094 Zm00001d031095 Zm00001d031096 Zm00001d031097 Zm00001d031098 Zm00001d0…
MQTL7	1	Zm00001d031428 Zm00001d031429 Zm00001d031430 Zm00001d031431 Zm00001d031432 Zm00001d031433 Zm00001d031434
MQTL8	1	Zm00001d031746 Zm00001d031747 Zm00001d031748 Zm00001d031749 Zm00001d031750 Zm00001d031751 Zm00001d031752 Zm00001d031753 Zm00001d031754 Zm00001d031755 Zm00001d031756 Zm00001d031757 Zm00001d031758 Zm00001d031759 Zm00001d031760 Zm00001d031761 Zm00001d031762 Zm00001d031763 Zm00001d031764 Zm00001d031765 Zm00001d031766 Zm00001d031767 Zm00001d022893 Zm00001d031768 Zm00001d031769 Zm00001d031770 Zm00001d0…
MQTL9	1	Zm00001d032156 Zm00001d032157 Zm00001d032158 Zm00001d032159 Zm00001d032160
MQTL10	1	Zm00001d032610 Zm00001d032611 Zm00001d032612 Zm00001d032613 Zm00001d032614 Zm00001d032615 Zm00001d032616 Zm00001d032617 Zm00001d032618 Zm00001d032619 Zm00001d032620 Zm00001d032621 Zm00001d032622 Zm00001d032623 Zm00001d032624 Zm00001d032625 Zm00001d032626 Zm00001d032627 Zm00001d032628 Zm00001d022937 Zm00001d032629 Zm00001d032630 Zm00001d032631 Zm00001d032632 Zm00001d032633 Zm00001d032634 Zm00001d0…
MQTL11	2	Zm00001d002553 Zm00001d000764 Zm00001d000765 Zm00001d002554 Zm00001d002555 Zm00001d002556 Zm00001d002557 Zm00001d002558 Zm00001d002560 Zm00001d002561 Zm00001d002562 Zm00001d002563 Zm00001d002564 Zm00001d002565 Zm00001d002566 Zm00001d002567 Zm00001d002568 Zm00001d002569 Zm00001d002570 Zm00001d002571 Zm00001d002572 Zm00001d002573 Zm00001d002574 Zm00001d002575 Zm00001d000766 Zm00001d002576 Zm00001d0…
MQTL12	2	Zm00001d002965 Zm00001d002966 Zm00001d002967 Zm00001d002968 Zm00001d002969 Zm00001d002970 Zm00001d002971 Zm00001d002972 Zm00001d002973 Zm00001d002974 Zm00001d002975 Zm00001d002976 Zm00001d002977 Zm00001d002978 Zm00001d002979 Zm00001d002980 Zm00001d002981 Zm00001d002982 Zm00001d002983 Zm00001d002984 Zm00001d002985 Zm00001d002986 Zm00001d002987 Zm00001d002988 Zm00001d002989 Zm00001d002990 Zm00001d0…
MQTL13	2	Zm00001d003645 Zm00001d003646 Zm00001d003647 Zm00001d003648 Zm00001d003649 Zm00001d003650 Zm00001d003651 Zm00001d003652 Zm00001d003653 Zm00001d003654 Zm00001d003655 Zm00001d003656 Zm00001d003657 Zm00001d003658 Zm00001d003659 Zm00001d003660 Zm00001d003661 Zm00001d003662 Zm00001d003663 Zm00001d003664 Zm00001d003665 Zm00001d003666 Zm00001d003667 Zm00001d003668 Zm00001d000813 Zm00001d003669 Zm00001d0…
MQTL14	2	Zm00001d004509 Zm00001d004510 Zm00001d004511 Zm00001d004512 Zm00001d004513 Zm00001d004514 Zm00001d004515 Zm00001d004516 Zm00001d004517 Zm00001d004518 Zm00001d000906 Zm00001d000907 Zm00001d004519 Zm00001d004520 Zm00001d004521 Zm00001d004522 Zm00001d004523 Zm00001d004524 Zm00001d004525 Zm00001d004526 Zm00001d004527 Zm00001d004528 Zm00001d004529 Zm00001d004530 Zm00001d004531 Zm00001d004532 Zm00001d0…
MQTL15	2	Zm00001d005080 Zm00001d005081 Zm00001d005082 Zm00001d005083 Zm00001d005084 Zm00001d005085 Zm00001d005086 Zm00001d005087 Zm00001d005088 Zm00001d005089 Zm00001d005090 Zm00001d005091 Zm00001d005092 Zm00001d005093 Zm00001d005094 Zm00001d005095 Zm00001d005096 Zm00001d005097 Zm00001d005098 Zm00001d005099 Zm00001d005100 Zm00001d005101 Zm00001d005102 Zm00001d000953 Zm00001d005103 Zm00001d005104 Zm00001d0…
MQTL16	2	Zm00001d005864 Zm00001d005865 Zm00001d005866 Zm00001d005867 Zm00001d005868 Zm00001d005869 Zm00001d005870 Zm00001d005871 Zm00001d005872 Zm00001d005873 Zm00001d005874 Zm00001d005875 Zm00001d005876 Zm00001d005877 Zm00001d005878 Zm00001d005879 Zm00001d005880 Zm00001d005881 Zm00001d005882 Zm00001d005883 Zm00001d005884 Zm00001d005885 Zm00001d005886 Zm00001d005887 Zm00001d005888 Zm00001d005889 Zm00001d0…
MQTL17	2	Zm00001d006030 Zm00001d006031 Zm00001d006032 Zm00001d006033 Zm00001d006034 Zm00001d006035 Zm00001d006036 Zm00001d006037 Zm00001d006038 Zm00001d006039 Zm00001d006040 Zm00001d006041 Zm00001d006042 Zm00001d006043 Zm00001d006044 Zm00001d006045 Zm00001d006046 Zm00001d006047 Zm00001d006048 Zm00001d006049 Zm00001d006050 Zm00001d006051 Zm00001d006052 Zm00001d000998 Zm00001d000999 Zm00001d001000 Zm00001d0…
MQTL18	2	Zm00001d006763 Zm00001d006764 Zm00001d006765 Zm00001d006766 Zm00001d006767 Zm00001d006768 Zm00001d001018 Zm00001d006769 Zm00001d006770 Zm00001d006771 Zm00001d006772 Zm00001d006773 Zm00001d006774 Zm00001d006775 Zm00001d006776 Zm00001d006777 Zm00001d006778
MQTL19	2	Zm00001d007085 Zm00001d007086 Zm00001d007087 Zm00001d007088 Zm00001d007089 Zm00001d007090 Zm00001d007091 Zm00001d007092
MQTL20	2	Zm00001d007768 Zm00001d007769 Zm00001d007770 Zm00001d007771 Zm00001d007772 Zm00001d007773 Zm00001d007774 Zm00001d007775
MQTL21	3	Zm00001d041428 Zm00001d041429 Zm00001d041430 Zm00001d041431 Zm00001d041432 Zm00001d041433 Zm00001d041434 Zm00001d041435 Zm00001d041436 Zm00001d000592 zma-MIR167a zma-MIR167g Zm00001d041437 Zm00001d041438 Zm00001d041439 Zm00001d041440 Zm00001d041441 Zm00001d041442 Zm00001d041443 Zm00001d041444 Zm00001d041445
MQTL22	3	Zm00001d042146 Zm00001d042147 Zm00001d042148 Zm00001d042149 Zm00001d042150 Zm00001d042151 Zm00001d042152 Zm00001d042153 Zm00001d042154 Zm00001d042155 Zm00001d042156 Zm00001d042157 Zm00001d042158 Zm00001d042159 Zm00001d042160 Zm00001d042161 Zm00001d042162 Zm00001d042163 Zm00001d042164 Zm00001d042165 Zm00001d042166 Zm00001d042167 Zm00001d042168 Zm00001d042169 Zm00001d042170 Zm00001d042171 Zm00001d0…
MQTL23	4	Zm00001d049360 Zm00001d049361 Zm00001d049362 Zm00001d049363 Zm00001d049364 Zm00001d049365 Zm00001d049366 Zm00001d049367 Zm00001d049368 Zm00001d049369 Zm00001d049370 Zm00001d049371 Zm00001d049372 Zm00001d049373 Zm00001d049374 Zm00001d049375 Zm00001d049376 Zm00001d049377 Zm00001d049378 Zm00001d049379 Zm00001d049380 Zm00001d049381 Zm00001d049382 Zm00001d049383 Zm00001d049384 Zm00001d049385 Zm00001d0…
MQTL24	4	Zm00001d050100 Zm00001d050101 Zm00001d050102 Zm00001d050103 Zm00001d050104 Zm00001d050105 Zm00001d050106 Zm00001d050107 Zm00001d050108 Zm00001d026826 Zm00001d026827 Zm00001d050109 Zm00001d050110 Zm00001d050111 Zm00001d050112 Zm00001d050113 Zm00001d050114 Zm00001d050115 Zm00001d050116 Zm00001d050117 Zm00001d050118 Zm00001d050119 Zm00001d050120 Zm00001d050121 Zm00001d050122 Zm00001d050123 Zm00001d0…
MQTL25	4	Zm00001d051178 Zm00001d051179 Zm00001d051180 Zm00001d026905 Zm00001d051181 Zm00001d051182 Zm00001d051183 Zm00001d051184 Zm00001d051185 Zm00001d051186 Zm00001d051187 Zm00001d051188 Zm00001d051189 Zm00001d051190 Zm00001d051191 Zm00001d051192 Zm00001d051193 Zm00001d051194 Zm00001d051195 Zm00001d051196 Zm00001d051197 Zm00001d051198 Zm00001d051199 Zm00001d051200 Zm00001d051201 Zm00001d051202 Zm00001d0…
MQTL26	4	OBAP1A Zm00001d051460 Zm00001d051461 Zm00001d026923 Zm00001d051462 Zm00001d051463 Zm00001d051464 Zm00001d051465 Zm00001d051466 Zm00001d051467 Zm00001d051468 Zm00001d051469 Zm00001d051470 Zm00001d051471 Zm00001d051472 Zm00001d051473 Zm00001d051474 Zm00001d051475 Zm00001d051476 Zm00001d051477 Zm00001d026924 Zm00001d051478 Zm00001d051479 Zm00001d051480 Zm00001d051481 Zm00001d051482 Zm00001d051483 Zm…
MQTL27	4	Zm00001d052163 Zm00001d052164 Zm00001d052165 Zm00001d052166 Zm00001d052167 Zm00001d052168 Zm00001d052169 Zm00001d052170 Zm00001d052171 Zm00001d052172 Zm00001d052173 Zm00001d052174 Zm00001d052175 Zm00001d052176 Zm00001d052177 Zm00001d052178 Zm00001d052179 Zm00001d052180 Zm00001d052181 Zm00001d026951 Zm00001d052182 Zm00001d052183 Zm00001d052184 Zm00001d052185
MQTL28	4	Zm00001d052728 Zm00001d052729 Zm00001d052730 Zm00001d052731 Zm00001d052732 Zm00001d052733 Zm00001d052734 Zm00001d052735 Zm00001d052736 Zm00001d052737 Zm00001d052738 Zm00001d052739 Zm00001d052740 Zm00001d052741 Zm00001d052742 Zm00001d052743 Zm00001d052744 Zm00001d052745 Zm00001d052746 Zm00001d052747 Zm00001d052748 Zm00001d052749 Zm00001d052750 Zm00001d052751 Zm00001d052752 Zm00001d052753 Zm00001d0…
MQTL29	5	Zm00001d013242 Zm00001d013243 Zm00001d013244 Zm00001d013245 Zm00001d013246 Zm00001d013247 Zm00001d013248 Zm00001d013249 Zm00001d013250 Zm00001d013251 Zm00001d013252 Zm00001d013253 Zm00001d013254 Zm00001d013255 Zm00001d013256 Zm00001d013257 Zm00001d013258
MQTL30	5	Zm00001d013520 Zm00001d013521 Zm00001d013522 Zm00001d013523 Zm00001d013524 Zm00001d013525 Zm00001d013526 Zm00001d013527 Zm00001d013528 Zm00001d013529 Zm00001d013530 Zm00001d013531 Zm00001d013532 Zm00001d013533 Zm00001d013534 Zm00001d013535 Zm00001d013536 Zm00001d013537 Zm00001d013538 Zm00001d013539 Zm00001d013540 Zm00001d013541 Zm00001d013542 Zm00001d013543 Zm00001d013544 Zm00001d013545 Zm00001d0…
MQTL31	5	Zm00001d014446 Zm00001d014447 Zm00001d014448 Zm00001d014449 Zm00001d014450 Zm00001d014451 Zm00001d014452 Zm00001d014453 Zm00001d014454 Zm00001d014455 Zm00001d014456 Zm00001d014457 Zm00001d014458 Zm00001d014459 Zm00001d014460 Zm00001d014461 Zm00001d014462 Zm00001d014463 Zm00001d014464 Zm00001d001543 Zm00001d001544 Zm00001d001545 Zm00001d001546 Zm00001d014465 Zm00001d014466 Zm00001d014467 Zm00001d0…
MQTL32	5	Zm00001d016255 Zm00001d016256 Zm00001d016257 Zm00001d016258 Zm00001d016259 Zm00001d016260 Zm00001d001664 Zm00001d016261 Zm00001d016262 Zm00001d016263 Zm00001d016264 Zm00001d016265 Zm00001d016266 Zm00001d016267 Zm00001d016268 Zm00001d016269 Zm00001d016270 Zm00001d016271 Zm00001d016272 Zm00001d016273 Zm00001d001665 Zm00001d016274 Zm00001d016275 Zm00001d016276 Zm00001d016277 Zm00001d016278 Zm00001d0…
MQTL33	5	Zm00001d016708 Zm00001d016709 Zm00001d016710 Zm00001d016711 Zm00001d016712 Zm00001d016713 Zm00001d016714 Zm00001d016715 Zm00001d016716 Zm00001d016717 Zm00001d016718 Zm00001d016719 Zm00001d016720 Zm00001d016721 Zm00001d016722 Zm00001d016723 Zm00001d016724 Zm00001d016725 Zm00001d016726 Zm00001d016727 Zm00001d001684 Zm00001d016728 Zm00001d016729 Zm00001d016730 Zm00001d016731 Zm00001d016732 Zm00001d0…
MQTL34	5	Zm00001d016906 Zm00001d016907 Zm00001d016908 Zm00001d016909 Zm00001d016910 Zm00001d016911 Zm00001d016912 Zm00001d016913 Zm00001d016914 Zm00001d016915 Zm00001d001691 Zm00001d001692 Zm00001d001693 Zm00001d016916 Zm00001d016917 Zm00001d016918 Zm00001d016919 Zm00001d016920 Zm00001d016921 Zm00001d016922 Zm00001d016923 Zm00001d016924 Zm00001d016925 Zm00001d016926 Zm00001d016927 Zm00001d016928 Zm00001d0…
MQTL35	5	Zm00001d016928 Zm00001d016929 Zm00001d016930 Zm00001d016931 Zm00001d016932 Zm00001d016933 Zm00001d016934 Zm00001d016935 Zm00001d016936 Zm00001d016937 Zm00001d016938 Zm00001d016939 Zm00001d016940 Zm00001d016941 Zm00001d016942 Zm00001d016943 Zm00001d016944 Zm00001d016945 Zm00001d016946 Zm00001d016947 Zm00001d016948 Zm00001d016949 Zm00001d016950 Zm00001d016951 Zm00001d016952 Zm00001d016953 Zm00001d0…
MQTL36	5	Zm00001d017293 Zm00001d017294
MQTL37	5	Zm00001d017900 Zm00001d017901 Zm00001d017902 Zm00001d017903 Zm00001d017904 Zm00001d017905
MQTL38	6	Zm00001d035224 Zm00001d035225 Zm00001d035226 Zm00001d035227 Zm00001d035228 Zm00001d035229 Zm00001d035230 Zm00001d035231 Zm00001d035232 Zm00001d035233 Zm00001d035234 Zm00001d035235 Zm00001d035236 Zm00001d035237 Zm00001d035238 Zm00001d035239 Zm00001d035240 Zm00001d035241 Zm00001d035242 Zm00001d035243 Zm00001d035244 Zm00001d035245 Zm00001d035246 Zm00001d035247 Zm00001d035248 Zm00001d035249 Zm00001d0…
MQTL39	6	Zm00001d037029 Zm00001d037030 Zm00001d037031 Zm00001d037032 Zm00001d037033 Zm00001d037034 Zm00001d037035 Zm00001d037036 Zm00001d037037 Zm00001d037038 Zm00001d037039 Zm00001d037040 Zm00001d037041 Zm00001d037042 Zm00001d037043 Zm00001d037044 Zm00001d037045 Zm00001d037046 Zm00001d037047 Zm00001d037048 Zm00001d037049 Zm00001d037050 Zm00001d037051 Zm00001d037052 Zm00001d001414 Zm00001d037053 Zm00001d0…
MQTL40	6	Zm00001d037434 Zm00001d037435 Zm00001d037436 Zm00001d037437 Zm00001d037438 Zm00001d037439 Zm00001d037440 Zm00001d037441 Zm00001d037442 Zm00001d037443 Zm00001d037444 Zm00001d037445 Zm00001d037446 Zm00001d037447 Zm00001d037448 Zm00001d037449 Zm00001d037450 Zm00001d037451 Zm00001d037452 Zm00001d001424 Zm00001d037453 Zm00001d037454 Zm00001d037455 Zm00001d037456 Zm00001d037457 Zm00001d037458 Zm00001d0…
MQTL41	6	Zm00001d037856 Zm00001d037857 Zm00001d037858 Zm00001d037859 Zm00001d037860 Zm00001d037861 Zm00001d037862 Zm00001d037863 Zm00001d037864 Zm00001d037865 Zm00001d037866 Zm00001d037867 Zm00001d037868 Zm00001d037869 Zm00001d037870 Zm00001d037871 Zm00001d037872 Zm00001d037873 Zm00001d037874 Zm00001d037875 Zm00001d037876 Zm00001d037877 Zm00001d037878 Zm00001d037879 Zm00001d037880 Zm00001d037881 Zm00001d0…
MQTL42	6	Zm00001d038149 Zm00001d038150 Zm00001d038151 Zm00001d038152 Zm00001d038153 Zm00001d038154 Zm00001d001441 Zm00001d038155 Zm00001d038156 Zm00001d038157 Zm00001d038158 Zm00001d038159 Zm00001d038160 Zm00001d038161 Zm00001d038162 Zm00001d038163 Zm00001d038164 Zm00001d038165
MQTL43	6	Zm00001d038870 Zm00001d038871 Zm00001d038872 Zm00001d038873 Zm00001d038874 Zm00001d038875 Zm00001d038876
MQTL44	7	Zm00001d019057 Zm00001d019058 Zm00001d019059 Zm00001d019060 Zm00001d001092 Zm00001d001093 Zm00001d019061 Zm00001d019062
MQTL45	7	Zm00001d020343 Zm00001d020344 Zm00001d001198 Zm00001d020345
MQTL46	7	Zm00001d020695 Zm00001d001219 Zm00001d020696 Zm00001d020697
MQTL47	7	Zm00001d020953 Zm00001d020954 Zm00001d020955 Zm00001d020956 Zm00001d020957 Zm00001d020958 Zm00001d020959 Zm00001d020960 Zm00001d020961 Zm00001d020962 Zm00001d020963 Zm00001d020964 Zm00001d020965 Zm00001d020966 Zm00001d020967 Zm00001d020968 Zm00001d020969 Zm00001d020970 Zm00001d020971 Zm00001d020972
MQTL48	7	Zm00001d021701 Zm00001d021702 PSBQ1 Zm00001d021704 Zm00001d021705 Zm00001d021706 Zm00001d021707 Zm00001d001264 Zm00001d021708 Zm00001d021709 Zm00001d021710 Zm00001d021711 Zm00001d021712 Zm00001d021713 Zm00001d021714 Zm00001d021715 Zm00001d021716 Zm00001d021717 Zm00001d021718 Zm00001d021719 Zm00001d001265 Zm00001d021720 Zm00001d021721 Zm00001d021722 Zm00001d021723 Zm00001d021724 Zm00001d021725 Zm0…
MQTL49	7	Zm00001d022313 Zm00001d022314 Zm00001d022315 Zm00001d022316 Zm00001d022317 Zm00001d022318 Zm00001d022319 Zm00001d022320 Zm00001d022321 Zm00001d022322 Zm00001d022323 Zm00001d022324 Zm00001d022325 Zm00001d022326 Zm00001d022327 Zm00001d022328 Zm00001d022329 Zm00001d022330 Zm00001d022331 Zm00001d022332 Zm00001d022333 Zm00001d022334 Zm00001d022335 Zm00001d022336 Zm00001d022337 Zm00001d022338
MQTL50	8	Zm00001d008691 Zm00001d008692 Zm00001d008693 Zm00001d008694 Zm00001d008695 Zm00001d008696 Zm00001d008697 Zm00001d008698 Zm00001d008699 Zm00001d008700 Zm00001d008701 Zm00001d008702 Zm00001d008703 Zm00001d008704 Zm00001d008705 Zm00001d008706 Zm00001d008707 Zm00001d008708 Zm00001d008709 Zm00001d008710 Zm00001d008711 Zm00001d008712 Zm00001d008713 Zm00001d008714 Zm00001d008715 Zm00001d008716 Zm00001d0…
MQTL51	8	Zm00001d009167 Zm00001d009168 Zm00001d009169 Zm00001d009170 Zm00001d009171 Zm00001d008025 Zm00001d008026 Zm00001d009172 Zm00001d009173 Zm00001d009174 Zm00001d009175 Zm00001d009176 Zm00001d009177 Zm00001d009178 Zm00001d009179 Zm00001d009180 Zm00001d009181 Zm00001d009182 Zm00001d009183 Zm00001d009184 Zm00001d009185 Zm00001d009186 Zm00001d009187 Zm00001d009188 Zm00001d009189 Zm00001d009190 Zm00001d0…
MQTL52	8	Zm00001d009763 Zm00001d009764 Zm00001d009765 Zm00001d009766 Zm00001d009767 Zm00001d009768 Zm00001d009769 Zm00001d009770 Zm00001d009771 Zm00001d009772 Zm00001d009773 Zm00001d008047 Zm00001d009774 Zm00001d009775 Zm00001d009776 Zm00001d009777 Zm00001d009778 Zm00001d009779 Zm00001d008048 Zm00001d009780 Zm00001d009781 Zm00001d009782 Zm00001d009783 Zm00001d009784 Zm00001d009785 Zm00001d009786 Zm00001d0…
MQTL53	8	Zm00001d011097 Zm00001d011098 Zm00001d011099 Zm00001d011100 Zm00001d011101 Zm00001d011102 Zm00001d011103 Zm00001d011104 Zm00001d011105 Zm00001d011106 Zm00001d011107 Zm00001d011108 Zm00001d011109 Zm00001d011110 Zm00001d011111 Zm00001d011112 Zm00001d011113 Zm00001d011114 Zm00001d011115 Zm00001d011116 Zm00001d011117 Zm00001d011118 Zm00001d011119 Zm00001d011120 Zm00001d011121 Zm00001d011122 Zm00001d0…
MQTL54	8	Zm00001d012322 Zm00001d012323 Zm00001d012324 Zm00001d008145 Zm00001d012325 Zm00001d012326 Zm00001d012327 Zm00001d012328 Zm00001d012329 Zm00001d012330 Zm00001d012331 Zm00001d012332 Zm00001d012333 Zm00001d012334 Zm00001d012335 Zm00001d008146 Zm00001d012336 Zm00001d012337 Zm00001d012338 Zm00001d012339 Zm00001d012340 Zm00001d012341 Zm00001d012342 Zm00001d012343 Zm00001d012344 Zm00001d012345 Zm00001d0…
MQTL55	9	Zm00001d045315 Zm00001d045316 Zm00001d045317 Zm00001d045318 Zm00001d045319 Zm00001d045320 Zm00001d045321 Zm00001d045322 Zm00001d045323 Zm00001d045324 Zm00001d045325 Zm00001d045326 Zm00001d045327 Zm00001d045328 Zm00001d045329 Zm00001d045330 Zm00001d045331 Zm00001d045332 Zm00001d045333 Zm00001d045334 Zm00001d045335 Zm00001d045336 Zm00001d045337 Zm00001d045338 Zm00001d027062 Zm00001d045339 Zm00001d0…
MQTL56	9	Zm00001d046981 Zm00001d046982 Zm00001d046983 Zm00001d046984 Zm00001d046985 Zm00001d046986 Zm00001d046987 Zm00001d046988 Zm00001d046989 Zm00001d046990 Zm00001d046991 Zm00001d046992 Zm00001d046993 Zm00001d046994 Zm00001d046995 Zm00001d046996 Zm00001d046997 Zm00001d046998 Zm00001d046999 Zm00001d047000 Zm00001d047001 Zm00001d047002 Zm00001d047003 Zm00001d047004 Zm00001d047005 Zm00001d047006 Zm00001d0…
MQTL57	9	Zm00001d047497 Zm00001d047498 Zm00001d047499 Zm00001d047500 Zm00001d047501 Zm00001d047502 Zm00001d047503 Zm00001d047504 Zm00001d047505 Zm00001d047506 Zm00001d047507 Zm00001d047508 Zm00001d047509 Zm00001d047510 Zm00001d047511 Zm00001d047512 Zm00001d047513 Zm00001d047514 Zm00001d047515 Zm00001d047516 Zm00001d047517 Zm00001d027182 Zm00001d047518 Zm00001d047519 Zm00001d047520 Zm00001d047521 Zm00001d0…
MQTL58	9	Zm00001d048006 Zm00001d048007 Zm00001d048008 Zm00001d048009 Zm00001d027211 Zm00001d048010 Zm00001d048011 Zm00001d048012 Zm00001d048013 Zm00001d048014 Zm00001d048015 Zm00001d048016 Zm00001d048017 Zm00001d048018 Zm00001d048019 Zm00001d048020 Zm00001d048021 Zm00001d048022 Zm00001d048023
MQTL59	9	Zm00001d048299 Zm00001d027220 Zm00001d048300 Zm00001d048301 Zm00001d048302 Zm00001d048303 Zm00001d048304 Zm00001d048305 Zm00001d048306 Zm00001d048307 Zm00001d048308 Zm00001d048309
MQTL60	10	Zm00001d023434 Zm00001d023435 Zm00001d023436 Zm00001d023437 Zm00001d023438 Zm00001d023439 Zm00001d023440 Zm00001d023441 Zm00001d023442 Zm00001d023443
MQTL61	10	Zm00001d024631 Zm00001d024632 Zm00001d024633 Zm00001d024634 Zm00001d024635 Zm00001d024636 Zm00001d024637 Zm00001d024638 Zm00001d024639 Zm00001d024640 Zm00001d024641 Zm00001d024642 Zm00001d024643 Zm00001d024644 Zm00001d024645 Zm00001d024646 Zm00001d024647 Zm00001d024648 Zm00001d024649 Zm00001d024650 Zm00001d024651 Zm00001d024652 Zm00001d024653 Zm00001d024654 Zm00001d024655 Zm00001d024656 Zm00001d0…
MQTL62	10	Zm00001d025737 Zm00001d025738 Zm00001d025739 Zm00001d025740 Zm00001d025741 Zm00001d025742 Zm00001d025743 Zm00001d025744 Zm00001d025745 Zm00001d025746 Zm00001d025747 Zm00001d025748 Zm00001d025749 Zm00001d025750 Zm00001d025751 Zm00001d025752 Zm00001d025753 Zm00001d025754 Zm00001d025755 Zm00001d025756 Zm00001d025757 Zm00001d025758 Zm00001d025759 Zm00001d025760 Zm00001d025761 Zm00001d025762 Zm00001d0…
MQTL63	10	Zm00001d026055 Zm00001d026056 Zm00001d026057 Zm00001d026058 Zm00001d026059 Zm00001d026060
MQTL64	10	Zm00001d026440 Zm00001d026441 Zm00001d026442 Zm00001d026443 Zm00001d026444 Zm00001d026445 Zm00001d026446 Zm00001d026447 Zm00001d026448 Zm00001d026449 Zm00001d026450 Zm00001d026451 Zm00001d026452 Zm00001d026453 Zm00001d026454 Zm00001d026455 Zm00001d026456 Zm00001d026457 Zm00001d026458
MQTL65	10	Zm00001d026635 Zm00001d026636 Zm00001d026637 Zm00001d026638 Zm00001d026639 Zm00001d026640 Zm00001d026641 Zm00001d026642 Zm00001d026643 Zm00001d026644 Zm00001d026645 Zm00001d026646 Zm00001d026647

## Sheet: S9
Supplementary Table S9. Maize homologous genes in rice.
Gene name	GeneID	Annotation	Trait in rice	Homologous gene ID in maize	Corresponding MQTL region	References
OsAGSW1	Os05g0323800	ABC1-like kinase gene	Grain size and grain weight	Zm00001d009987 Zm00001d037858	MQTL52, MQTL41	Li et al. [133]
OsCKX4	Os01g0940000	cytokinin oxidase/dehydrogenase family gene	Grain size	Zm00001d042148	MQTL22	Rong et al. [134]
OsGRX6	Os01g0667900	glutaredoxin	Grain size and grain weight	Zm00001d009568	MQTL51	El-Kereamy et al. [135]
SG1	Os08g0474100	SG1-LIKE PROTEIN1	Grain size	Zm00001d005897	MQTL16	Nakagawa et al. [136]
OsSAPK3	Os10g0564500	Stress-Activated Protein Kinase; sucrose non-fermenting 1-related kinases 2	Grain size	Zm00001d029975	MQTL4	Lou et al. [137]
qGW8	Os08g0531600	squamosa promoter binding protein-like 16; grain weight	Grain size and grain weight	Zm00001d006091	MQTL17	Wang et al. [138]
OsPPKL3	Os12g0617900	protein phosphatase with Kelch-like repeat domain	Grain size	Zm00001d031088	MQTL6	Zhang et al. [139]
TUD1	Os03g0232600	U-box E3 ubiquitin ligase; taihu dwarf1	Grain size	Zm00001d048008	MQTL58	Hu et al. [51]
OsCYP20-2	Os05g0103200	thylakoid lumenal cyclophilin	Grain size and grain weight	Zm00001d011104	MQTL53	Ge et al. [23]
OsNMD3	Os10g0573900	60S ribosomal subunit nuclear export adaptor	Grain weight	Zm00001d047039	MQTL56	Shi et al. [140]
RST1	Os06g0685700	auxin response factor	Grain size and grain weight	Zm00001d014507	MQTL31	Deng et al. [48]
RL17	Os09g0267600	endosomal sorting complex required for transport	Grain size and grain weight	Zm00001d011353	MQTL53	Zhou et al. [24]
OsSCP46	Os10g0101200	Serine carboxypeptidase 46	Grain size and grain weight	Zm00001d014447	MQTL31	Li et al. [49]
OsCTPS1	Os01g0616900	cytidine triphosphate synthase; CTP synthase	Grain size and grain weight	Zm00001d011357	MQTL53	Yoon et al. [25]
qTGW2	Os02g0763000	CELL NUMBER REGULATOR 1	Grain size and grain weight	Zm00001d052171	MQTL27	Ruan et al. [141]
OsFl3	Os01g0517800	PLATZ TF gene	Grain size and grain weight	Zm00001d009292	MQTL51	Guo et al. [30]
OsPP2C09	Os01g0846300	type 2C protein phosphatase	Grain size and grain weight	Zm00001d012401	MQTL54	Miao et al. [142]
OsHXK3	Os01g0940100	hexokinase-like protein	Grain size and grain weight	Zm00001d042146	MQTL22	Yun et al. [39]
FLR1	Os03g0333200	receptor-Like Kinase	Grain size	Zm00001d047533	MQTL57	Wang et al. [143]
POST	Os07g0175300	suppressor of cell division	Grain size and grain weight	Zm00001d013595	MQTL30	Che et al. [144]
OsLa2	Os02g0610400	RNA binding protein	Grain size and grain weight	Zm00001d025767	MQTL62	Guo et al. [145]
OsbHLH57	Os07g0543000	basic Helix-Loop-Helix (bHLH) transcription factor	Grain size and grain weight	Zm00001d021701	MQTL48	Zhang et al. [50]
OsOPL1	Os01g0852400	OCTOPUS-LIKE 1	Grain size and grain weight	Zm00001d012350	MQTL54	Zhang et al. [146]
OsUBR7	Os06g0529800	E3 ligase containing a plant homeodomain finger and a ubiquitin protein ligase E3 component N-recognin 7 (UBR7) domain	Grain size and grain weight	Zm00001d037034	MQTL39	Zheng et al. [147]
OsGWD1	Os06g0498400	α-glucan water dikinase; line leaf starch excess 1	Grain size and grain weight	Zm00001d037059	MQTL39	Wang et al. [148]
References
133. Li, T.; Jiang, J.; Zhang, S.; Shu, H.; Wang, Y.; Lai, J.; Du, J.; Yang, C. OsAGSW1, an ABC1-like kinase gene, is involved in the regulation of grain size and weight in rice. J. Exp. Bot. 2015, 66, 5691-5701.
134. Rong, C.; Liu, Y.; Chang, Z.; Liu, Z.; Ding, Y.; Ding, C. Cytokinin oxidase/dehydrogenase family genes exhibit functional divergence and overlap in rice growth and development, especially in control of tillering. J. Exp. Bot. 2022, 73, 3552-3568.
135. El-Kereamy, A.; Bi, Y.; Mahmood, K.; Ranathunge, K.; Yaish, M.; Nambara, E.; Rothstein, S. Overexpression of the CC-type glutaredoxin, OsGRX6 affects hormone and nitrogen status in rice plants. Front. Plant. Sci. 2015, 6, 934.
136. Nakagawa, H.; Tanaka, A.; Tanabata, T.; Ohtake, M.; Fujioka, S.; Nakamura, H.; Ichikawa, H.; Mori, M. Short grain1 decreases organ elongation and brassinosteroid response in rice. Plant Physiol. 2012, 158, 1208-1219.
137. Lou, D.; Lu, S.; Chen, Z.; Lin, Y.; Yu, D.; Yang, X. Molecular characterization reveals that OsSAPK3 improves drought tolerance and grain yield in rice. BMC Plant Biol. 2023, 23, 53.
138. Wang, S.; Li, S.; Liu, Q.; Wu, K.; Zhang, J.; Wang, S.; Wang, Y.; Chen, X.; Zhang, Y.; Gao, C.; Wang, F. The OsSPL16-GW7 regulatory module determines grain shape and simultaneously improves rice yield and grain quality. Nat. Genet. 2015, 47, 949-954.
139. Zhang, X.; Wang, J.; Huang, J.; Lan, H.; Wang, C.; Yin, C.; Wu, Y.; Tang, H.; Qian, Q.; Li, J.; et al. Rare allele of OsPPKL1 associated with grain length causes extra-large grain and a significant yield increase in rice. Proc. Natl. Acad. Sci. U. S. A. 2012, 109, 21534-21539.
51. Hu, X.; Qian, Q.; Xu, T.; Zhang, Y.; Dong, G.; Gao, T.; Xie, Q.; Xue, Y. The U-box E3 ubiquitin ligase TUD1 functions with a heterotrimeric G α subunit to regulate brassinosteroid-mediated growth in rice. PLoS Genet. 2013, 9, e1003391.
23. Ge, Q.; Tang, Y.; Luo, W.; Zhang, J.; Chong, K.; Xu, Y. A cyclophilin OsCYP20–2 Interacts with OsSYF2 to regulate Grain Length by Pre-mRNA splicing. Rice 2020, 13, 1-10.
140. Shi, Y.; Liu, X.; Li, R.; Gao, Y.; Xu, Z.; Zhang, B.; Zhou, Y. Retention of OsNMD3 in the cytoplasm disturbs protein synthesis efficiency and affects plant development in rice. J. Exp. Bot. 2014, 65, 3055-3069.
48. Deng, P.; Jing, W.; Cao, C.; Sun, M.; Chi, W.; Zhao, S.; Dai, J.; Shi, X.; Wu, Q.; Zhang, B.; et al. Transcriptional repressor RST1 controls salt tolerance and grain yield in rice by regulating gene expression of asparagine synthetase. Proc. Natl. Acad. Sci. U.S.A. 2022, 119, e2210338119.
24. Zhou, L.; Chen, S.; Cai, M.; Cui, S.; Ren, Y.; Zhang, X.; Liu, T.; Zhou, C.; Jin, X.; Zhang, L.; et al. ESCRT‐III component OsSNF7.2 modulates leaf rolling by trafficking and endosomal degradation of auxin biosynthetic enzyme OsYUC8 in rice. J. Integr. Plant Biol. 2023, 65, 1408-1422.
49. Li, Z.; Tang, L.; Qiu, J.; Zhang, W.; Wang, Y.; Tong, X.; Wei, X.; Hou, Y.; Zhang, J. Serine carboxypeptidase 46 regulates grain filling and seed germination in rice (Oryza sativa L.). PLoS One 2016, 11, e0159737.
25. Yoon, J.; Cho, L.; Kim, S.; Tun, W.; Peng, X.; Pasriga, R.; Moon, S.; Hong, W.; Ji, H.; Jung, K.; et al. CTP synthase is essential for early endosperm development by regulating nuclei spacing. Plant Biotechnol. J. 2021, 19, 2177-2191.
141. Ruan, B.; Shang, L.; Zhang, B.; Hu, J.; Wang, Y.; Lin, H.; Zhang, A.; Liu, C.; Peng, Y.; Zhu, L.; et al. Natural variation in the promoter of TGW2 determines grain width and weight in rice. New Phytol. 2020, 227, 629-640.
30. Guo, X.; Fu, Y.; Lee, Y.; Chern, M.; Li, M.; Cheng, M.; Dong, H.; Yuan, Z.; Gui, L.; Yin, J.; et al. The PGS1 basic helix‐loop‐helix protein regulates Fl3 to impact seed growth and grain yield in cereals. Plant Biotechnol. J. 2022, 20, 1311-1326.
142. Miao, J.; Li, X.; Li, X.; Tan, W.; You, A.; Wu, S.; Tao, Y.; Chen, C.; Wang, J.; Zhang, D.; et al. OsPP2C09, a negative regulatory factor in abscisic acid signalling, plays an essential role in balancing plant growth and drought tolerance in rice. New Phytol. 2020, 227, 1417-1433.
39. Yun, P.; Li, Y.; Wu, B.; Zhu, Y.; Wang, K.; Li, P.; Gao, G.; Zhang, Q.; Li, X.; Li, Z.; et al. OsHXK3 encodes a hexokinase-like protein that positively regulates grain size in rice. Theor. Appl. Genet. 2022, 135, 3417-3431.
143. Wang, L.; Wang, D.; Yang, Z.; Jiang, S.; Qu, J.; He, W.; Liu, Z.; Xiong, J.; Ma, Y.; Lin, Q.; et al. Roles of FERONIA-like receptor genes in regulating grain size and quality in rice. Sci. China Life Sci. 2021, 64, 294-310.
144. Che, R.; Hu, B.; Wang, W.; Xiao, Y.; Liu, D.; Yin, W.; Tong, H.; Chu, C. POLLEN STERILITY, a novel suppressor of cell division, is required for timely tapetal programmed cell death in rice. Sci. China Life Sci. 2022, 65, 1235-1247.
145. Guo, H.; Cui, Y.; Huang, L.; Ge, L.; Xu, X.; Xue, D.; Tang, M.; Zheng, J.; Yi, Y.; Chen, L. The RNA binding protein OsLa influences grain and anther development in rice. Plant J. 2022, 110, 1397-1414.
50. Zhang, L.; Xiang, Z.; Li, J.; Wang, S.; Chen, Y.; Liu, Y.; Mao, D.; Luan, S.; Chen, L. bHLH57 confers chilling tolerance and grain yield improvement in rice. Plant Cell Environ. 2023, 46, 1402-1418.
146. Zhang, Y.; Han, E.; Peng, Y.; Wang, Y.; Wang, Y.; Geng, Z.; Xu, Y.; Geng, H.; Qian, Y.; Ma, S. Rice co-expression network analysis identifies gene modules associated with agronomic traits. Plant Physiol. 2022, 190, 1526-1542.
147. Zheng, Y.; Zhang, S.; Luo, Y.; Li, F.; Tan, J.; Wang, B.; Zhao, Z.; Lin, H.; Zhang, T.; Liu, J.; et al. Rice OsUBR7 modulates plant height by regulating histone H2B monoubiquitination and cell proliferation. Plant Commun. 2022, 3, 100412.
148. Wang, Z.; Wei, K.; Xiong, M.; Wang, J.; Zhang, C.; Fan, X.; Huang, L.; Zhao, D.; Liu, Q.; Li, Q. Glucan, Water‐Dikinase 1 (GWD1), an ideal biotechnological target for potential improving yield and quality in rice. Plant Biotechnol. J. 2021, 19, 2606-2618.

## Sheet: S10
Supplementary Table S10.Expression data of homologous genes in maize grain organization and developmental stages.
gene_name	chromosome	start	B73_16DAP_Embryo	B73_18DAP_Embryo	B73_20DAP_Embryo	B73_22DAP_Embryo	B73_24DAP_Embryo	B73_12DAP_Endopsperm	B73_16DAP_Endosperm	B73_18DAP_Endosperm	B73_20DAP_Endosperm	B73_22DAP_Endosperm	B73_24DAP_Endosperm	B73_10DAP_Whole_seed	B73_12DAP_Whole_seed	B73_14DAP_Whole_seed	B73_18DAP_Whole_Seed	B73_2DAP_Whole_seed	B73_20DAP_Whole_Seed	B73_22DAP_Whole_Seed	B73_24DAP_Whole_Seed	B73_4DAP_Whole_Seed	B73_6DAP_Whole_seed	B73_8DAP_Whole_seed	B73_R1_Anthers	B73_R1_Pre_pollination_cob	B73_R1_Silks	B73_V18_Immature_cob	run_6_8_mm_from_tip_of_ear_primordium	run_2_4_mm_from_tip_of_ear_primordium
Zm00001d029975	1	97112730	3.1	1	1.6	2.8	5.5	0	15.9	8.3	5.8	4.7	5.8	21.9	12.7	12.6	9.5	8.1	8.1	6.6	7.6	12.8	15	18.4	6.6	9.5	3.7	6.6	16	12.4
Zm00001d031088	1	176622337	7.5	9.3	11.1	10.7	8.4	0	5.1	5.9	4.5	4.5	4.2	10.3	11.9	10.2	7.3	8.6	5.6	7	6	9.8	10.9	9.7	9.3	9.9	7.2	12.7	16.6	16.9
Zm00001d025767	10	128984695	19.9	24.7	27.3	27.5	27.8	0	14.7	14.8	9.8	7.2	8.6	20.1	23.2	21.4	14.4	21.3	11.2	10.9	10.6	20.5	16.3	19	10.1	23.4	16.8	17	19.5	19.5
Zm00001d005897	2	192117923	6.2	4	3.1	1.8	0.8	0	0	0	0	0	0	0.2	0.3	0.2	0.1	3.2	0.2	0.2	0.1	1.6	0.3	0.5	0	3	0.7	19.4	34.2	30.5
Zm00001d006091	2	197898982	0.3	0.1	0.2	0.1	0.2	0	0	0	0	0	0	0.4	0.2	0.1	0.1	2.4	0.1	0.1	0.1	2.2	1.1	0.7	0	3.2	0.6	3.4	4.5	4.8
Zm00001d042146	3	153564761	28	12.6	7.3	5.4	6.7	0	12.9	8.3	9	11.3	8.3	12	14.2	14.3	8	15.8	8.2	9.2	9.1	14.2	11.1	8.9	9.8	16.1	16.4	8.2	27.3	23.4
Zm00001d042148	3	153591150	0.1	0.2	0.3	0.3	0.2	0	0.5	0.7	1.5	1.4	1.1	1.4	0.8	0.5	0.7	0.2	1.1	1.1	0.6	0.2	0.5	1	1.7	0.1	0.1	0.9	1	1.3
Zm00001d052171	4	181669343	2.5	1.9	1	1.3	1.6	0	0	0.1	0	0	0.1	3.6	1.1	0.5	0.3	7.4	0.2	0.3	0.2	5.5	5.5	5.2	0.1	4.4	8.7	0.6	6.3	3.5
Zm00001d013595	5	15089495	67.1	26.5	25.1	24.3	22.8	0	30.6	8.6	6.8	5.9	6.5	6.1	5.4	9.1	9.8	12	8.8	5.8	6.9	10.3	10.6	7.9	4.5	8.9	8.4	27.1	52.6	57.6
Zm00001d014447	5	47586182	0	0	0	0	0	0	0	0	0	0	0	0.5	0.4	0	0.1	0	0	0	0	0	0.1	0.2	0.1	0	0	0	0	0
Zm00001d014507	5	50795874	3.2	1.2	1.1	1.1	1.6	0	11.3	3.2	2.2	2	3	6	4.8	3.2	4	3.5	2.7	2.9	3.2	4.7	4.6	4.1	5.9	2.4	3.5	0.2	1.1	0.7
Zm00001d037034	6	109810848	27.8	36.2	38.5	35.3	32.5	0	19.3	20.7	18.9	15.7	19.7	20.1	21.6	27.3	22.6	24.7	19.8	19.5	22.5	25.1	17.2	18.9	9	26.4	12.8	37.3	38.9	45.5
Zm00001d037059	6	110970400	6	9.3	12.3	13.4	16.4	0	0.4	0.6	0.4	0.4	0.2	13.7	8.2	4.4	2.8	19.1	2.3	2.9	3.1	20.6	19	15.9	133.5	20.5	9.4	21.8	25.1	23.8
Zm00001d037858	6	139991985	3.4	4.3	4.7	4.7	3.6	0	2.1	3	2.4	1.8	2.2	5.7	4.9	5.2	3.8	3.4	3.5	2.9	3.4	4	4	4.9	15.6	3.8	2.6	3.1	4.2	4.5
Zm00001d021701	7	160737172	11.4	12.8	12.6	12.6	11.2	0	13.2	11.4	10	11	10.6	9.6	10.3	12.2	12	7.3	11.7	10.8	11.2	8.1	6.6	8.3	4.6	8.4	8.9	8.8	21.4	18.3
Zm00001d009292	8	52707946	21.6	9	48.8	32.7	10.5	0	1620	2406.4	2963.2	1888.3	1002.1	404.1	1169.2	1463	2126.3	0	1585.7	1056.1	546.7	0.1	2.7	94.7	0	0	0	0	0	0
Zm00001d009568	8	70849400	1.2	0.2	0	0	0.1	0	0.1	0	0	0	0	0	0	0	0	0	0	0.1	0	0	0	0	0.1	0	0	0	1.3	0.7
Zm00001d009987	8	93548283	3.7	3.7	3.9	3.5	3.1	0	4.4	5.4	4.9	3.4	3.9	7.3	5.3	5.9	5.6	5	5.1	3.8	3.7	5.7	6.9	6.3	4.5	5.7	4.8	3.9	4.7	4
Zm00001d011104	8	139082575	58.1	32.2	34.3	35.9	30.1	0	102.2	55.2	42.2	39.2	29.9	26.7	49.4	63.4	54.2	27.4	36.1	36.1	31.6	27.5	22.7	23.3	21.4	26.9	20.3	29.5	35.3	34
Zm00001d011353	8	147890594	8.6	18.2	16.4	14.8	11.9	0	23	24	20.4	19.7	18.9	39.9	39.4	31.3	24.9	28.8	21.5	18.8	17.4	32	41.8	42.3	29.7	27.9	54.8	23.6	26.7	31.6
Zm00001d011357	8	148193529	17.7	22.6	33.2	36.8	31.7	0	13.1	13.8	11	7.5	8.4	8	14.2	17.3	11.6	6.7	9.2	9.5	9.8	5.1	4.4	5.8	0.9	7.8	2.9	14.3	37.4	43.5
Zm00001d012350	8	172835583	4.4	1.8	0.9	0.8	0.7	0	0	0	0	0	0	0	0	0	0	0.2	0.1	0	0	0.1	0.1	0.1	0	0.2	0	2.4	8.4	9.4
Zm00001d012401	8	173733501	8.9	3.7	1.8	2.3	4.5	0	0.3	0.3	0	0.1	0.2	4.3	1.7	1.5	1.3	3.8	0.9	0.7	0.7	3.6	4.4	3.8	2.9	3.7	2.8	2.9	21.5	16.9
Zm00001d047039	9	116302972	28.9	15.6	12.6	10.8	10.9	0	14.1	7.6	4.7	3.5	4	8.3	9.3	11.3	8.7	9.8	5.4	5	5.4	7.7	5.5	6.6	2.4	10.1	5.1	7.1	5	5.6
Zm00001d047533	9	134025005	12.4	11	8	6.4	6	0	6.9	7.4	4.2	4.1	2.9	18.6	15	11	8.6	20.7	7.3	6.2	4.3	21.8	24.3	19.5	9.7	20.1	43.3	16.3	18.3	19.7
Zm00001d048008	9	147881953	7.3	3.4	2	2.8	3.1	0	9.1	2.4	1.8	2.1	2.4	5.9	5.8	3.8	3.3	6.4	1.9	2.3	2.7	6.4	5.8	4	1.4	6.3	2.7	2.9	15.1	15.2
